# Supplementary material for: Pitfalls in Root Trait Calculations: How Ignoring Diameter Heterogeneity Can Lead to Overestimation of Functional Traits
Source: Front Plant Sci. 2017 May 29;8:898. doi: 10.3389/fpls.2017.00898 (PMC5447056; doi:10.3389/fpls.2017.00898)
Supplement: Supplementary file 2 [file Data_Sheet_1.XLSX]

## Sheet: Metadata
All data were collected by L. Rose (laura.rose@biologie.uni-freiburg.de)
A detailed methods description can be found in the paper: XYZ, DOI XYZ
green background indicates WinRHIZO output parameters
Head	Description	Unit
sample	Sample ID	NA
dataset	Beech or Herbaceous	NA
RHIZO 2013e	Sample ID used by WinRHIZO	NA
weight g	Sample weight	g
AvgDiam(mm)	Diameter computed by WinRHIZO	mm
Diam cm	Diameter computed by WinRHIZO/10	cm
Weighted_mean_diam	Mean diameter of diameter classes weighted by length	cm
Div_diam	Divergence between the two diameter measures	%
Length(cm)	Total sample length computed by WinRHIZO	cm
Sum_length	Total sample length, Sum of diameter classes	cm
Div_length	Divergence between the two length measures	%
SRL_DC	SRL computed from Sum_length and weight	cm/g
SRL_TS	SRL computed from Length_cm and weight	cm/g
Div_SRL_TS	Divergence between SRL_DC and SRL_TS	%
SRL_RTD	SRL computed from RTD_DC and Weighted_mean_diam	cm/g
Div_SRL_RTD	Divergence between SRL_DC and SRL_RTD	%
RootVolume(cm3)	Total sample volume computed by WinRHIZO	cm3
R_Vol_test	Total sample volume computed from Length(cm) and Diam cm	cm3
Sum_volume cm3	Total sample Volume, Sum of diameter classes	cm3
RTD_DC	RTD computed from Sum_volume cm3 and weight	g/cm3
RTD_TS	RTD computed from RootVolume(cm3) and weight	g/cm3
Div_RTD_TS	Divergence between RTD_DC and RTD_TS	%
RTD_SRL	RTD computed from SRL_DC and Weighted_mean_diam	g/cm3
Div_RTD_SRL	Divergence between RTD_DC and RTD_SRL	%
0<.L.<=0.1000000	Root length in this diameter class	cm
0<.V.<=0.1000000	Root volume in this diameter class	cm3
0<.D_times_L.<=0.1000000	Diameter*length for this diameter class (need for Weighted_mean_diam)	cm2
0<.D.<=0.1000000	Diameter of this diameter class (calculated from PA/L of this diameter class)	cm
0<.PA.<=0.1000000	Projected area of this diameter class	cm2

## Sheet: Computations
sample	dataset	RHIZO 2013e	weight g	AvgDiam(mm)	Diam cm	Weighted_mean_diam	Div_diam	Length(cm)	Sum_length	Div_length	SRL_DC	SRL_TS	Div_SRL_TS	SRL_RTD	Div_SRL_RTD	RootVolume(cm3)	R_Vol_test	Sum_volume cm3	RTD_DC	RTD_TS	Div_RTD_TS	RTD_SRL	Div_RTD_SRL	0<.L.<=0.1000000	0.1000000<.L.<=0.2000000	0.2000000<.L.<=0.3000000	0.3000000<.L.<=0.4000000	0.4000000<.L.<=0.5000000	0.5000000<.L.<=0.6000000	0.6000000<.L.<=0.7000000	0.7000000<.L.<=0.8000000	0.8000000<.L.<=0.9000000	0.9000000<.L.<=1.0000000	1.0000000<.L.<=1.1000000	1.1000000<.L.<=1.2000000	1.2000000<.L.<=1.3000000	1.3000000<.L.<=1.4000000	1.4000000<.L.<=1.5000000	1.5000000<.L.<=1.6000000	1.6000000<.L.<=1.7000000	1.7000000<.L.<=1.8000000	1.8000000<.L.<=1.9000000	.L.>1.9000000	0<.V.<=0.1000000	0.1000000<.V.<=0.2000000	0.2000000<.V.<=0.3000000	0.3000000<.V.<=0.4000000	0.4000000<.V.<=0.5000000	0.5000000<.V.<=0.6000000
10p1	beech	10p1	0.0133	0.2448	0.02448	0.0207215	18.1384	55.662	55.6621	0.000179656	4185.12	4185.11	-0.000179655	8026.39	91.784	0.026	0.0261982	0.036	0.369444	0.511538	38.4615	0.708535	91.784	21.4316	19.3232	3.9655	2.7394	2.2126	2.2837	2.0041	0.6482	0.4706	0.388	0.0282	0.0835	0.0428	0.0407	0	0	0	0	0	0	0.0008	0.0038	0.0022	0.0027	0.0035	0.0056
10p2	beech	10p2	0.0022	0.1722	0.01722	0.0141232	21.9273	20.1087	20.1088	0.000497297	9140.36	9140.32	-0.000497295	13056.8	42.8473	0.005	0.00468317	0.0045	0.488889	0.44	-10	0.698365	42.8473	8.5179	8.6383	2.0251	0.7716	0.0809	0	0	0	0.0322	0.0428	0	0	0	0	0	0	0	0	0	0	0.0003	0.0018	0.0011	0.0007	0.0001	0
10p3	beech	10p3	0.0191	0.3464	0.03464	0.0307764	12.5536	50.1585	50.1585	0	2626.1	2626.1	0	4778.7	81.9695	0.047	0.0472705	0.0679	0.281296	0.406383	44.4681	0.511873	81.9695	11.8862	16.4406	5.2759	3.1474	1.3489	3.997	2.3015	1.0195	2.1821	1.3974	0.5863	0.1972	0.1697	0.1496	0.0317	0.0275	0	0	0	0	0.0004	0.0033	0.0029	0.003	0.0021	0.0095
11d1	beech	11d1	0.014	0.2748	0.02748	0.0235403	16.7358	59.7087	59.6338	-0.125442	4259.56	4264.91	0.1256	7697.14	80.7028	0.035	0.0354129	0.0469	0.298507	0.4	34	0.539411	80.7028	20.9955	18.9782	4.2485	2.839	1.8075	6.3306	2.2267	1.1768	0.5701	0.3013	0.1348	0.0248	0	0	0	0	0	0	0	0	0.0007	0.0037	0.0023	0.0028	0.0028	0.0151
11d2	beech	11d2	0.0045	0.1966	0.01966	0.0160821	22.2479	27.8261	27.826	-0.000359375	6183.56	6183.58	0.000359376	10830.5	75.1499	0.008	0.00844713	0.0099	0.454545	0.5625	23.75	0.796136	75.1499	13.6828	8.3155	0.8897	2.9636	0.8453	0.8162	0.1729	0.0867	0.0264	0.0137	0.0132	0	0	0	0	0	0	0	0	0	0.0005	0.0014	0.0005	0.003	0.0013	0.0019
11d3	beech	11d3	0.0031	0.2207	0.02207	0.0189654	16.37	17.0204	17.0205	0.00058753	5490.48	5490.45	-0.000587527	8906.78	62.2221	0.007	0.00651125	0.0078	0.397436	0.442857	11.4286	0.644729	62.2221	7.4751	3.0836	3.0473	2.0177	0.753	0.5121	0.018	0.0365	0.009	0.0682	0	0	0	0	0	0	0	0	0	0	0.0003	0.0006	0.0017	0.0019	0.0012	0.0013
11p1	beech	11p1	0.0039	0.1957	0.01957	0.0166222	17.7338	60.5876	60.5875	-0.00016505	15535.3	15535.3	0.000165051	25404.2	63.5259	0.018	0.0182245	0.0215	0.181395	0.216667	19.4444	0.296628	63.5259	28.3815	15.3458	8.8114	4.6832	1.5391	1.1928	0.1818	0.3504	0.1015	0	0	0	0	0	0	0	0	0	0	0	0.001	0.0029	0.0051	0.0046	0.0024	0.0027
11p2	beech	11p2	0.0311	0.2781	0.02781	0.0245873	13.1071	92.8407	92.7389	-0.10965	2981.96	2985.23	0.109771	5383.87	80.5483	0.056	0.0563937	0.0795	0.391195	0.555357	41.9643	0.706296	80.5483	33.3074	26.6844	4.7363	6.2309	5.5241	7.9876	3.3026	3.1059	1.2572	0.4055	0.0845	0.0264	0.0338	0.0523	0	0	0	0	0	0	0.0012	0.005	0.0026	0.0065	0.0085	0.0191
11p3	beech	11p3	0.013	0.3061	0.03061	0.0273833	11.7836	50.2079	50.1036	-0.207736	3854.12	3862.15	0.208169	6909.59	79.2778	0.037	0.0369478	0.0529	0.245747	0.351351	42.973	0.440569	79.2778	15.112	14.1767	4.501	4.293	2.6866	4.587	0.8744	0.8673	0.9903	1.4084	0.5292	0.0481	0.0296	0	0	0	0	0	0	0	0.0005	0.0029	0.0025	0.0043	0.0042	0.0105
13d1	beech	13d1	0.001	0.1776	0.01776	0.0148822	19.337	14.4804	14.4602	-0.139499	14460.2	14480.4	0.139694	21845.3	51.0718	0.004	0.00358721	0.0038	0.263158	0.25	-5	0.397557	51.0718	6.2891	5.1541	1.4163	1.3163	0.2004	0.0592	0.0248	0	0	0	0	0	0	0	0	0	0	0	0	0	0.0002	0.0009	0.0008	0.0013	0.0003	0.0002
13d2	beech	13d2	0.0029	0.1824	0.01824	0.0148426	22.8899	31.6119	31.6118	-0.000316337	10900.6	10900.7	0.000316338	15943.5	46.2626	0.008	0.00826019	0.008	0.3625	0.3625	-1.53134e-14	0.530202	46.2626	13.3579	12.301	2.7198	2.4439	0.3902	0.2727	0.0925	0.0338	0	0	0	0	0	0	0	0	0	0	0	0	0.0005	0.0021	0.0015	0.0023	0.0006	0.0006
13d3	beech	13d3	0.0044	0.16	0.016	0.0131511	21.6628	38.7268	38.7268	0	8801.55	8801.55	0	13552.5	53.9783	0.008	0.00778649	0.0081	0.54321	0.55	1.25	0.836425	53.9783	19.1482	15.1954	1.8735	1.6085	0.5074	0.259	0.0523	0.0825	0	0	0	0	0	0	0	0	0	0	0	0	0.0007	0.0028	0.001	0.0016	0.0008	0.0006
13p1	beech	13p1	0.0335	0.2784	0.02784	0.0241793	15.1396	78.8747	78.7656	-0.138321	2351.21	2354.47	0.138512	4693.68	99.6282	0.048	0.0480138	0.0722	0.463989	0.697917	50.4167	0.926253	99.6282	23.6316	30.1594	8.6494	4.1131	1.0866	2.6046	2.6084	2.469	1.3309	0.7814	0.443	0.5177	0.0655	0.1221	0.1422	0.0137	0.027	0	0	0	0.0009	0.0061	0.0047	0.004	0.0017	0.0064
13p2	beech	13p2	0.0242	0.286	0.0286	0.0251234	13.838	75.5909	75.5908	-0.000132291	3123.59	3123.59	0.000132291	5534.84	77.195	0.049	0.0485614	0.0664	0.364458	0.493878	35.5102	0.645801	77.195	24.9371	20.3568	8.3094	6.7957	1.9777	5.8181	4.3439	1.9555	0.4985	0.1794	0.1052	0	0.1687	0.0407	0.009	0.0655	0	0.0296	0	0	0.0009	0.004	0.0047	0.0065	0.0031	0.0143
13p3	beech	13p3	0.0137	0.2953	0.02953	0.0262252	12.6016	51.1035	51.1035	0	3730.18	3730.18	0	7742.95	107.576	0.035	0.0349999	0.0573	0.239092	0.391429	63.7143	0.496298	107.576	16.0374	19.7857	4.1087	1.0218	0.4084	0.8596	2.3197	2.718	1.8889	1.4626	0.1401	0.1983	0.0137	0.1406	0	0	0	0	0	0	0.0006	0.0037	0.0023	0.0009	0.0006	0.0022
14p1	beech	14p1	0.0148	0.3033	0.03033	0.0263051	15.3007	62.9308	62.9307	-0.000158905	4252.07	4252.08	0.000158905	6042.32	42.1029	0.045	0.0454672	0.0486	0.304527	0.328889	8	0.432741	42.1029	11.6994	19.2991	8.8156	11.1257	4.7333	4.1509	2.1498	0.6092	0.2003	0.0592	0.0882	0	0	0	0	0	0	0	0	0	0.0004	0.0038	0.0049	0.0109	0.0073	0.0094
14p2	beech	14p2	0.0049	0.2083	0.02083	0.0178812	16.4913	29.9534	29.9533	-0.000333852	6112.92	6112.94	0.000333853	9752.22	59.5346	0.01	0.0102074	0.012	0.408333	0.49	20	0.651433	59.5346	12.275	9.7156	2.2815	3.2581	0.9751	1.3423	0.0587	0.0137	0.0333	0	0	0	0	0	0	0	0	0	0	0	0.0004	0.0019	0.0013	0.0034	0.0015	0.003
14p3	beech	14p3	0.012	0.23	0.023	0.0196926	16.7952	53.5697	53.4465	-0.229981	4453.88	4464.14	0.230511	7113.72	59.7197	0.022	0.0222569	0.026	0.461538	0.545455	18.1818	0.737168	59.7197	17.152	20.6349	3.23	6.3069	2.892	2.2593	0.5357	0.1809	0.1729	0.046	0.0359	0	0	0	0	0	0	0	0	0	0.0006	0.0036	0.0017	0.0066	0.0045	0.005
15d1	beech	15d1	0.0054	0.2099	0.02099	0.0177937	17.963	32.3485	32.3485	0	5990.46	5990.46	0	9681.14	61.6092	0.011	0.0111936	0.013	0.415385	0.490909	18.1818	0.6713	61.6092	13.6124	9.4121	1.2462	5.6499	1.3578	0.9358	0.0481	0.0793	0.0069	0	0	0	0	0	0	0	0	0	0	0	0.0005	0.0015	0.0007	0.0056	0.0021	0.0021
15d2	beech	15d2	0.0012	0.1772	0.01772	0.0150071	18.0772	14.5131	14.5131	0	12094.2	12094.2	0	18844.9	55.8169	0.004	0.00357913	0.004	0.3	0.3	0	0.467451	55.8169	7.5092	3.6954	1.4434	1.4538	0.2627	0.1486	0	0	0	0	0	0	0	0	0	0	0	0	0	0	0.0003	0.0008	0.0008	0.0013	0.0004	0.0004
15d3	beech	15d3	0.0044	0.1833	0.01833	0.0153692	19.2645	32.9714	32.9425	-0.0876517	7486.93	7493.5	0.0877286	13108.1	75.0792	0.009	0.00870066	0.0107	0.411215	0.488889	18.8889	0.719952	75.0792	17.8496	8.1351	1.8151	2.538	1.6599	0.6708	0.1291	0.0978	0.0069	0.0402	0	0	0	0	0	0	0	0	0	0	0.0006	0.0014	0.001	0.0025	0.0026	0.0015
15p1	beech	15p1	0.017	0.2453	0.02453	0.021698	13.0521	54.4889	54.489	0.000183524	3205.24	3205.23	-0.000183523	5695.17	77.6833	0.026	0.0257509	0.0358	0.47486	0.653846	37.6923	0.843747	77.6833	21.5465	16.0395	2.2218	2.9519	3.4278	6.468	1.0505	0.3553	0.2781	0.0455	0.0222	0.0137	0.0682	0	0	0	0	0	0	0	0.0008	0.0029	0.0012	0.003	0.0053	0.0146
15p2	beech	15p2	0.0088	0.33	0.033	0.0304585	8.3442	16.8032	16.8032	-2.11431e-14	1909.45	1909.45	1.19078e-14	3524.68	84.5908	0.014	0.0143718	0.0226	0.389381	0.628571	61.4286	0.718761	84.5908	4.7673	4.6775	0.7745	0.3089	1.9355	2.7214	0.5374	0.5312	0.0927	0	0.0737	0.0655	0.0613	0	0.1179	0.0819	0	0	0.0565	0	0.0002	0.0008	0.0004	0.0003	0.0031	0.0062
15p3	beech	15p3	0.0033	0.1757	0.01757	0.015047	16.7678	22.0977	22.0975	-0.000905072	6696.21	6696.27	0.00090508	10395.1	55.2386	0.005	0.00535773	0.0061	0.540984	0.66	22	0.839816	55.2386	10.9042	5.0778	3.5954	1.9219	0.5005	0.0576	0	0.0137	0.0264	0	0	0	0	0	0	0	0	0	0	0	0.0004	0.0009	0.0019	0.0017	0.0008	0.0002
16p1	beech	16p1	0.0191	0.285	0.0285	0.0253744	12.3178	48.8877	48.8878	0.00020455	2559.57	2559.57	-0.00020455	4120.66	60.9905	0.031	0.0311874	0.0398	0.479899	0.616129	28.3871	0.772592	60.9905	17.5088	10.5596	2.0391	3.4507	6.443	7.3076	0.7581	0.5882	0.0819	0.1259	0.0159	0.009	0	0	0	0	0	0	0	0	0.0006	0.0019	0.0011	0.0037	0.01	0.0161
16p2	beech	16p2	0.0008	0.1824	0.01824	0.0156475	16.5682	5.9115	5.9051	-0.108264	7381.37	7389.38	0.108381	11050.4	49.7071	0.002	0.00154468	0.0017	0.470588	0.4	-15	0.704504	49.7071	2.8366	1.2695	1.0581	0.7409	0	0	0	0	0	0	0	0	0	0	0	0	0	0	0	0	0.0001	0.0003	0.0006	0.0007	0	0
16p3	beech	16p3	0.0049	0.2323	0.02323	0.0192467	20.6958	28.3062	28.3061	-0.000353279	5776.76	5776.78	0.000353281	8908.48	54.2125	0.012	0.0119969	0.0127	0.385827	0.408333	5.83333	0.594993	54.2125	10.8199	7.648	3.0051	5.0794	0.746	0.626	0.1972	0.1396	0.0449	0	0	0	0	0	0	0	0	0	0	0	0.0004	0.0014	0.0017	0.0049	0.0012	0.0014
18d1	beech	18d1	0.0094	0.1805	0.01805	0.0149166	21.0065	71.2809	71.2631	-0.0249716	7581.18	7583.07	0.0249779	12479.6	64.6123	0.018	0.0182397	0.0205	0.458537	0.522222	13.8889	0.754807	64.6123	34.5729	23.7117	3.0297	7.2316	1.2527	0.7216	0.4378	0.2221	0.083	0	0	0	0	0	0	0	0	0	0	0	0.0013	0.0042	0.0016	0.0069	0.002	0.0017
18d2	beech	18d2	0.0048	0.1725	0.01725	0.0142027	21.4557	40.9861	40.9288	-0.139803	8526.83	8538.77	0.139999	13676	60.388	0.01	0.00957866	0.0104	0.461538	0.48	4	0.740252	60.388	21.1876	12.0895	3.5814	2.843	0.4955	0.5478	0.0788	0.1052	0	0	0	0	0	0	0	0	0	0	0	0	0.0008	0.0021	0.002	0.0028	0.0008	0.0012
18d3	beech	18d3	0.0034	0.2171	0.02171	0.0188214	15.3473	18.8244	18.8243	-0.000531225	5536.56	5536.59	0.000531228	8034.15	45.111	0.007	0.00696836	0.0076	0.447368	0.485714	8.57143	0.649181	45.111	6.9873	4.471	3.26	3.1829	0.47	0.4172	0.0359	0	0	0	0	0	0	0	0	0	0	0	0	0	0.0003	0.0008	0.0018	0.0029	0.0007	0.001
18p1	beech	18p1	0.0084	0.1797	0.01797	0.0152229	18.0455	44.3739	44.3738	-0.000225358	5282.6	5282.61	0.000225358	9026.36	70.8697	0.011	0.0112542	0.0138	0.608696	0.763636	25.4545	1.04008	70.8697	20.8685	15.2533	2.1393	3.373	0.7693	1.6132	0.2489	0.0856	0.0227	0	0	0	0	0	0	0	0	0	0	0	0.0008	0.0025	0.0012	0.0031	0.0012	0.0037
18p3	beech	18p3	0.0076	0.2954	0.02954	0.0261676	12.8876	28.7378	28.7378	0	3781.29	3781.29	0	7486.68	97.9928	0.02	0.0196954	0.0306	0.248366	0.38	53	0.491747	97.9928	9.3415	9.6559	1.9793	1.7332	0.7698	1.1108	1.4699	0.9765	0.7066	0.4561	0.2141	0.2697	0.0544	0	0	0	0	0	0	0	0.0003	0.0019	0.0011	0.0018	0.0012	0.0025
19d1	beech	19d1	0.0063	0.2183	0.02183	0.0192394	13.4653	40.6127	40.5263	-0.212741	6432.75	6446.46	0.213195	12394.1	92.6717	0.015	0.0152005	0.0227	0.277533	0.42	51.3333	0.534728	92.6717	18.1108	12.2755	1.8861	2.2988	1.5552	2.307	1.0717	0.6083	0.3346	0	0.0059	0.0724	0	0	0	0	0	0	0	0	0.0006	0.0021	0.001	0.0022	0.0025	0.0052
19d2	beech	19d2	0.0026	0.1799	0.01799	0.0150271	19.7168	21.927	21.927	1.62025e-14	8433.46	8433.46	-2.15687e-14	13662.3	62.0015	0.006	0.00557354	0.0063	0.412698	0.433333	5	0.668578	62.0015	11.0283	6.7762	1.316	1.9051	0.4041	0.2848	0.1295	0.0561	0.0269	0	0	0	0	0	0	0	0	0	0	0	0.0004	0.0013	0.0007	0.0019	0.0006	0.0007
19d3	beech	19d3	0.0074	0.2459	0.02459	0.0207226	18.6629	31.3127	31.2799	-0.10475	4227.01	4231.45	0.10486	7492.6	77.2552	0.015	0.0148706	0.0187	0.395722	0.493333	24.6667	0.701438	77.2552	12.5735	8.3271	1.5971	4.807	1.758	1.3027	0.3216	0.1433	0.1866	0.0637	0.0687	0.0846	0.046	0	0	0	0	0	0	0	0.0004	0.0015	0.0009	0.0049	0.0027	0.003
19p1	beech	19p1	0.0212	0.2386	0.02386	0.0203644	17.1653	63.6529	63.5865	-0.104316	2999.36	3002.5	0.104425	6748.66	125.003	0.028	0.0284609	0.0466	0.454936	0.757143	66.4286	1.02362	125.003	28.1877	20.9782	4.0141	2.1228	1.0119	1.0566	1.8789	2.3617	0.7411	0.3862	0.4916	0.0137	0.0291	0.3129	0	0	0	0	0	0	0.001	0.004	0.0022	0.002	0.0016	0.0026
19p2	beech	19p2	0.0092	0.2774	0.02774	0.0245951	12.7867	40.5691	40.4918	-0.190539	4401.28	4409.68	0.190903	8259.09	87.6519	0.025	0.0245187	0.0361	0.254848	0.368	44.4	0.478226	87.6519	15.0043	11.7982	2.1556	1.4454	2.1941	3.6866	2.2188	0.8645	0.4804	0.4325	0.1887	0	0	0	0	0.0227	0	0	0	0	0.0005	0.0022	0.0012	0.0014	0.0034	0.0087
19p3	beech	19p3	0.0049	0.2052	0.02052	0.0177926	15.3288	32.4856	32.4573	-0.0871155	6623.94	6629.71	0.0871915	11080.7	67.2832	0.011	0.0107432	0.0135	0.362963	0.445455	22.7273	0.607176	67.2832	14.8661	8.8323	1.4175	3.837	1.5717	1.8328	0.0999	0	0	0	0	0	0	0	0	0	0	0	0	0	0.0005	0.0015	0.0009	0.0038	0.0025	0.004
1d1	beech	1d1	0.0025	0.1483	0.01483	0.0120667	22.9003	27.4933	27.4806	-0.0461931	10992.2	10997.3	0.0462144	15740	43.1923	0.005	0.00474897	0.0045	0.555556	0.5	-10	0.795513	43.1923	15.8977	8.0252	2.7631	0.5969	0.1771	0.0206	0	0	0	0	0	0	0	0	0	0	0	0	0	0	0.0006	0.0015	0.0015	0.0006	0.0003	0
1d2	beech	1d2	0.003	0.1779	0.01779	0.0148715	19.625	26.4287	26.4197	-0.0340539	8806.57	8809.57	0.0340655	14584.6	65.6104	0.007	0.00656928	0.0076	0.394737	0.428571	8.57143	0.653725	65.6104	13.2944	7.9257	2.3582	1.5295	0.5531	0.5859	0.1729	0	0	0	0	0	0	0	0	0	0	0	0	0	0.0005	0.0016	0.0013	0.0014	0.0009	0.0013
1d3	beech	1d3	0.0031	0.1425	0.01425	0.011715	21.6389	35.5451	35.5271	-0.0506399	11460.4	11466.2	0.0506655	18255.5	59.2926	0.006	0.00566891	0.0061	0.508197	0.516667	1.66667	0.80952	59.2926	22.6551	9.2599	1.8489	0.9523	0.5375	0.2602	0.0132	0	0	0	0	0	0	0	0	0	0	0	0	0	0.0008	0.0019	0.001	0.0009	0.0009	0.0006
1p1	beech	1p1	0.0032	0.2476	0.02476	0.0215747	14.764	23.7425	23.6527	-0.378225	7391.47	7419.53	0.379661	13164.1	78.0986	0.011	0.0114319	0.0154	0.207792	0.290909	40	0.370075	78.0986	9.1734	5.5853	3.1778	2.7065	0.8641	1.2501	0.2294	0.1966	0.1808	0	0.0592	0.2295	0	0	0	0	0	0	0	0	0.0003	0.0011	0.0018	0.0026	0.0013	0.0029
1p2	beech	1p2	0.0094	0.2798	0.02798	0.0242468	15.3966	44.0685	43.9398	-0.292045	4674.45	4688.14	0.292901	8155.98	74.4802	0.027	0.0270965	0.0354	0.265537	0.348148	31.1111	0.463309	74.4802	11.7191	15.4437	5.1398	4.4008	1.6683	2.1768	1.3468	0.6504	0.6444	0.3864	0.2061	0.0642	0.093	0	0	0	0	0	0	0	0.0004	0.0029	0.0028	0.0042	0.0026	0.0051
1p3	beech	1p3	0.0039	0.2235	0.02235	0.018517	20.7002	26.1366	26.1274	-0.0351997	6699.33	6701.69	0.0352121	10949.7	63.4453	0.01	0.010254	0.0115	0.33913	0.39	15	0.554293	63.4453	10.6273	7.7704	2.0177	3.691	0.9536	0.6133	0.2628	0.1232	0.0227	0.0227	0.0227	0	0	0	0	0	0	0	0	0	0.0004	0.0014	0.0011	0.0038	0.0015	0.0014
21p1	beech	21p1	0.0114	0.2726	0.02726	0.0230881	18.0696	64.3967	64.3969	0.000310575	5648.85	5648.83	-0.000310574	10643.7	88.4229	0.038	0.0375842	0.0508	0.224409	0.3	33.6842	0.422839	88.4229	19.6869	24.8367	4.1385	5.4536	2.8202	3.3608	1.2064	0.9836	0.609	0.4211	0.368	0.1642	0.0603	0.203	0.0846	0	0	0	0	0	0.0007	0.0051	0.0023	0.0053	0.0044	0.0078
21p2	beech	21p2	0.0019	0.1818	0.01818	0.0149011	22.0041	16.218	16.2001	-0.110371	8526.37	8535.79	0.110493	11770.1	38.0441	0.004	0.00420993	0.0039	0.487179	0.475	-2.5	0.672523	38.0441	7.1896	5.6065	2.0698	1.1893	0.083	0.0619	0	0	0	0	0	0	0	0	0	0	0	0	0	0	0.0003	0.0012	0.0011	0.0011	0.0001	0.0001
21p3	beech	21p3	0.0051	0.2055	0.02055	0.0173545	18.4131	40.3932	40.393	-0.000495133	7920.2	7920.24	0.000495135	13179.9	66.4092	0.013	0.0133974	0.0159	0.320755	0.392308	22.3077	0.533765	66.4092	16.8293	13.6818	2.3414	4.2229	1.5487	1.3275	0.1967	0.093	0.0782	0.0735	0	0	0	0	0	0	0	0	0	0	0.0006	0.0024	0.0013	0.0042	0.0024	0.003
22d1	beech	22d1	0.0068	0.174	0.0174	0.0144458	20.4502	58.2695	58.2245	-0.0772274	8562.43	8569.04	0.0772871	13907.5	62.4248	0.014	0.0138557	0.0155	0.43871	0.485714	10.7143	0.712573	62.4248	29.8936	16.9075	3.9389	5.2201	1.0602	1.1138	0.0904	0	0	0	0	0	0	0	0	0	0	0	0	0	0.0011	0.0028	0.0021	0.005	0.0017	0.0025
22d2	beech	22d2	0.0076	0.1893	0.01893	0.0159154	18.9414	50.2973	50.2972	-0.000198818	6618.05	6618.07	0.000198818	10185.5	53.9047	0.014	0.0141558	0.0154	0.493506	0.542857	10	0.75953	53.9047	21.4656	17.1605	3.8652	6.0631	0.7184	0.7844	0.1829	0.0571	0	0	0	0	0	0	0	0	0	0	0	0	0.0008	0.0031	0.0021	0.0057	0.0011	0.0018
22d3	beech	22d3	0.0077	0.2107	0.02107	0.0179053	17.6744	47.6449	47.645	0.000209886	6187.66	6187.65	-0.000209886	11346.9	83.3793	0.017	0.0166125	0.022	0.35	0.452941	29.4118	0.641827	83.3793	20.6477	16.333	2.6349	2.2959	2.0431	2.1846	0.6845	0.4783	0.343	0	0	0	0	0	0	0	0	0	0	0	0.0008	0.0029	0.0014	0.0024	0.0032	0.005
22p1	beech	22p1	0.0101	0.2452	0.02452	0.020493	19.6504	55.7275	55.6872	-0.0723162	5513.58	5517.57	0.0723685	9485.56	72.0399	0.026	0.0263148	0.0316	0.31962	0.388462	21.5385	0.549874	72.0399	18.7093	20.7877	4.2945	3.8618	2.7774	2.9022	1.3071	0.6523	0.2849	0.0275	0.0825	0	0	0	0	0	0	0	0	0	0.0007	0.0039	0.0023	0.0038	0.0043	0.0068
22p2	beech	22p2	0.0019	0.1701	0.01701	0.0140798	20.811	21.1578	21.1579	0.000472639	11135.7	11135.7	-0.000472637	16901.7	51.779	0.005	0.00480805	0.005	0.38	0.38	1.46082e-14	0.57676	51.779	10.0786	7.4898	1.404	1.7541	0.2569	0.1174	0.0344	0.0227	0	0	0	0	0	0	0	0	0	0	0	0	0.0004	0.0014	0.0007	0.0016	0.0004	0.0003
22p3	beech	22p3	0.016	0.2541	0.02541	0.0217508	16.8232	63.9698	63.9608	-0.0140691	3997.55	3998.11	0.0140711	7266.45	81.7727	0.032	0.0324395	0.0432	0.37037	0.5	35	0.673232	81.7727	22.1999	21.5396	4.1303	6.6129	2.9641	3.8268	0.9394	0.4034	0.0544	0.4904	0.5432	0.1861	0.0317	0.0386	0	0	0	0	0	0	0.0008	0.004	0.0023	0.0067	0.0046	0.0087
27d1	beech	27d1	0.006	0.248	0.0248	0.021274	16.5741	36.4892	36.4341	-0.151004	6072.35	6081.53	0.151232	9518.22	56.7468	0.018	0.0176262	0.0203	0.295567	0.333333	12.7778	0.463291	56.7468	9.6203	15.2642	2.4951	4.8367	1.7174	1.5344	0.4752	0.2115	0.099	0.111	0.0693	0	0	0	0	0	0	0	0	0	0.0004	0.003	0.0014	0.0049	0.0027	0.0034
27d2	beech	27d2	0.0013	0.2054	0.02054	0.0169865	20.9197	11.0323	11.0323	0	8486.38	8486.38	0	10862	27.9932	0.004	0.00365558	0.0032	0.40625	0.325	-20	0.519972	27.9932	3.3094	4.7974	2.0251	0.773	0.0867	0.0407	0	0	0	0	0	0	0	0	0	0	0	0	0	0	0.0001	0.001	0.0012	0.0007	0.0001	0.0001
27d3	beech	27d3	0.0133	0.2049	0.02049	0.0173133	18.348	74.6874	74.5841	-0.13831	5607.83	5615.59	0.138501	9804.72	74.8399	0.025	0.0246275	0.0307	0.433225	0.532	22.8	0.75745	74.8399	31.6631	26.2115	5.2037	4.106	2.9313	3.2008	0.5435	0.4308	0.1015	0.055	0.1369	0	0	0	0	0	0	0	0	0	0.0011	0.0049	0.0028	0.0041	0.0046	0.0074
27p1	beech	27p1	0.0243	0.2611	0.02611	0.0224137	16.4914	137.803	137.639	-0.118575	5664.16	5670.89	0.118716	10033.5	77.1401	0.074	0.0737838	0.0962	0.252599	0.328378	30	0.447454	77.1401	50.004	40.0283	12.9355	11.9924	5.5506	7.9301	5.4017	1.5112	1.373	0.4134	0.3937	0.0365	0.0344	0.0206	0.0069	0	0	0.0069	0	0	0.0018	0.0079	0.0071	0.012	0.0086	0.0191
27p2	beech	27p2	0.0122	0.4208	0.04208	0.0370699	13.5151	42.661	42.4279	-0.546401	3477.7	3496.8	0.549403	5885.83	69.2452	0.059	0.0593297	0.0775	0.157419	0.20678	31.3559	0.266425	69.2452	7.0817	9.4909	6.6626	5.5771	2.9619	2.7946	1.5482	1.4199	1.3529	1.3526	0.9332	0.3018	0.2509	0.3469	0.1412	0.0412	0.1296	0.0407	0	0	0.0003	0.002	0.0037	0.0054	0.0046	0.0065
27p3	beech	27p3	0.0155	0.2651	0.02651	0.0232723	13.9121	57.6337	57.5705	-0.109658	3714.23	3718.3	0.109778	5808.94	56.3972	0.032	0.0318116	0.0383	0.4047	0.484375	19.6875	0.632939	56.3972	16.0694	18.9356	4.2912	7.2367	5.0243	4.5763	0.7474	0.3665	0.1285	0.0677	0.0915	0	0.0354	0	0	0	0	0	0	0	0.0006	0.0034	0.0024	0.0072	0.0078	0.0102
28d1	beech	28d1	0.011	0.2962	0.02962	0.0254997	16.1584	33.304	33.2279	-0.228501	3020.72	3027.64	0.229024	4396.89	45.5578	0.023	0.0229486	0.0247	0.445344	0.478261	7.3913	0.648233	45.5578	7.1957	10.0346	4.2438	5.0223	3.591	2.2219	0.3666	0.2918	0.1576	0.0164	0.0317	0.0159	0	0.0386	0	0	0	0	0	0	0.0003	0.002	0.0023	0.0049	0.0055	0.0051
28d2	beech	28d2	0.0127	0.2518	0.02518	0.0213702	17.8278	70.4329	70.3738	-0.0839097	5541.24	5545.9	0.0839801	9308	67.9767	0.035	0.0350733	0.0424	0.299528	0.362857	21.1429	0.503138	67.9767	18.6138	30.9711	6.1143	5.4362	2.5775	3.1348	1.6248	1.091	0.5069	0.1718	0.0412	0.0449	0.0365	0.009	0	0	0	0	0	0	0.0007	0.0059	0.0035	0.0053	0.004	0.0074
28d3	beech	28d3	0.0028	0.1886	0.01886	0.0157223	19.9571	27.4642	27.4642	-2.58716e-14	9808.64	9808.64	3.70895e-14	14716.7	50.0382	0.008	0.00767256	0.008	0.35	0.35	-3.17207e-14	0.525134	50.0382	10.9977	10.3965	2.5217	2.3114	1.0382	0.1649	0.009	0.0248	0	0	0	0	0	0	0	0	0	0	0	0	0.0004	0.0018	0.0014	0.0023	0.0016	0.0004
29d1	beech	29d1	0.0011	0.2015	0.02015	0.0170712	18.0351	3.4444	3.4444	0	3131.27	3131.27	0	3574.64	14.1594	0.001	0.00109838	0.0009	1.22222	1.1	-10	1.39528	14.1594	1.2964	0.95	0.9406	0.2574	0	0	0	0	0	0	0	0	0	0	0	0	0	0	0	0	0	0.0002	0.0005	0.0002	0	0
29d2	beech	29d2	0.0064	0.2126	0.02126	0.0177903	19.5036	42.5993	42.5345	-0.152115	6646.02	6656.14	0.152347	9805.96	47.5464	0.015	0.0151223	0.0156	0.410256	0.426667	4	0.605319	47.5464	13.7751	17.7679	3.6008	5.0554	1.3898	0.6404	0.2094	0.0957	0	0	0	0	0	0	0	0	0	0	0	0	0.0005	0.0034	0.002	0.005	0.0021	0.0015
29d3	beech	29d3	0.0031	0.223	0.0223	0.0189485	17.6872	17.3474	17.2731	-0.428306	5571.97	5595.94	0.430149	7549.9	35.4978	0.007	0.00677539	0.0066	0.469697	0.442857	-5.71429	0.636429	35.4978	4.4883	7.3248	2.634	2.0895	0.3336	0.4029	0	0	0	0	0	0	0	0	0	0	0	0	0	0	0.0002	0.0015	0.0015	0.002	0.0005	0.0009
2d1	beech	2d1	0.0016	0.142	0.0142	0.0119152	19.176	19.327	19.2528	-0.383919	12033	12079.4	0.385398	17936.6	49.0621	0.003	0.00306077	0.0032	0.5	0.533333	6.66667	0.74531	49.0621	11.5463	5.296	1.1656	1.1228	0.0994	0.0227	0	0	0	0	0	0	0	0	0	0	0	0	0	0	0.0004	0.0009	0.0007	0.001	0.0002	0
2d2	beech	2d2	0.0125	0.2245	0.02245	0.0190267	17.9918	60.5179	60.436	-0.135332	4834.88	4841.43	0.135515	10607.5	119.395	0.024	0.0239556	0.0377	0.331565	0.520833	57.0833	0.727438	119.395	26.5344	20.6408	3.102	1.6998	1.6853	4.1409	1.2072	0.7797	0.3934	0.0338	0.0069	0	0	0.0474	0	0	0	0	0	0.1644	0.0009	0.0038	0.0017	0.0017	0.0027	0.0098
2d3	beech	2d3	0.0022	0.1541	0.01541	0.0128127	20.2715	24.3821	24.3821	-1.4571e-14	11082.8	11082.8	1.64128e-14	17274.4	55.8674	0.005	0.00454743	0.0049	0.44898	0.44	-2	0.699813	55.8674	13.6304	7.0909	1.5713	1.7368	0.2776	0.0751	0	0	0	0	0	0	0	0	0	0	0	0	0	0	0.0005	0.0013	0.0009	0.0016	0.0004	0.0002
2p1	beech	2p1	0.0234	0.2921	0.02921	0.0253519	15.2182	70.0539	70.0539	0	2993.76	2993.76	0	5697.55	90.3144	0.047	0.0469446	0.0673	0.347697	0.497872	43.1915	0.661717	90.3144	22.1462	22.2563	8.0439	4.9189	1.4076	3.049	2.6537	2.3172	1.6535	0.7978	0.3822	0.2913	0.0296	0.0798	0	0	0	0.0269	0	0	0.0008	0.0046	0.0045	0.0047	0.0022	0.0073
2p2	beech	2p2	0.0179	0.2759	0.02759	0.0239759	15.074	87.0067	86.9666	-0.0460884	4858.47	4860.71	0.0461097	8637.02	77.7724	0.052	0.0520171	0.0698	0.256447	0.344231	34.2308	0.455892	77.7724	28.062	27.0932	8.6598	7.6389	2.0946	6.0598	4.0909	1.7464	0.4717	0.5889	0.1565	0.0365	0.1263	0.1411	0	0	0	0	0	0	0.001	0.0053	0.0048	0.0075	0.0033	0.0148
2p3	beech	2p3	0.0163	0.2287	0.02287	0.0193279	18.3264	97.021	96.9583	-0.0646252	5948.36	5952.21	0.064667	11416.8	91.9325	0.04	0.0398555	0.0546	0.298535	0.4075	36.5	0.572985	91.9325	39.7293	32.8806	8.1221	6.0175	1.2948	2.6657	3.1586	1.5485	0.826	0.3737	0.2569	0.0513	0.0137	0.0196	0	0	0	0	0	0	0.0014	0.0065	0.0045	0.0058	0.002	0.0065
30d1	beech	30d1	0.0026	0.2729	0.02729	0.0232469	17.3918	17.8129	17.8002	-0.0712966	6846.23	6851.12	0.0713475	10602.1	54.8602	0.01	0.0104191	0.0117	0.222222	0.26	17	0.344134	54.8602	5.0465	5.2686	1.6155	2.9621	1.3283	1.0812	0.3379	0.056	0.0344	0.0428	0	0.0269	0	0	0	0	0	0	0	0	0.0002	0.0009	0.0009	0.003	0.0021	0.0024
30d2	beech	30d2	0.0047	0.2379	0.02379	0.0202741	17.3419	29.7069	29.698	-0.0299594	6318.72	6320.62	0.0299683	10808.7	71.0582	0.013	0.0132049	0.0164	0.286585	0.361538	26.1538	0.490228	71.0582	11.8348	8.3388	2.6743	2.0667	1.3922	2.6341	0.3553	0.3389	0.0629	0	0	0	0	0	0	0	0	0	0	0	0.0004	0.0015	0.0015	0.002	0.0022	0.0058
30d3	beech	30d3	0.0029	0.2696	0.02696	0.0225794	19.4009	18.3191	18.2733	-0.250012	6301.14	6316.93	0.250639	9903.43	57.1689	0.01	0.0104576	0.0115	0.252174	0.29	15	0.396339	57.1689	5.8672	5.5338	1.9838	1.941	0.587	1.7143	0.3353	0.2427	0.0682	0	0	0	0	0	0	0	0	0	0	0	0.0002	0.0012	0.0011	0.0018	0.0009	0.0037
30p1	beech	30p1	0.0017	0.2219	0.02219	0.0191042	16.1526	8.5532	8.5531	-0.00116915	5031.24	5031.29	0.00116917	7592.87	50.9146	0.003	0.00330775	0.0037	0.459459	0.566667	23.3333	0.693391	50.9146	3.8954	1.0383	0.8549	2.4616	0.2268	0.0761	0	0	0	0	0	0	0	0	0	0	0	0	0	0	0.0001	0.0002	0.0005	0.0023	0.0004	0.0002
30p2	beech	30p2	0.0052	0.2251	0.02251	0.0186859	20.4653	41.7269	41.6839	-0.103051	8016.13	8024.4	0.103157	11220.2	39.97	0.017	0.0166057	0.016	0.325	0.305882	-5.88235	0.454903	39.97	11.4226	18.0392	4.3477	5.3954	1.6666	0.6432	0.1692	0	0	0	0	0	0	0	0	0	0	0	0	0	0.0004	0.0035	0.0024	0.0052	0.0026	0.0014
30p3	beech	30p3	0.0191	0.2385	0.02385	0.0205811	15.883	69.6026	69.6027	0.000143673	3644.12	3644.12	-0.000143673	6546.86	79.6554	0.031	0.0310951	0.0416	0.459135	0.616129	34.1935	0.82486	79.6554	23.5238	26.8945	7.5646	2.5982	1.1331	3.7651	1.7637	1.1956	0.923	0.119	0.0724	0.0497	0	0	0	0	0	0	0	0	0.0008	0.0054	0.0041	0.0026	0.0018	0.0087
31d1	beech	31d1	0.0055	0.2787	0.02787	0.0251088	10.997	16.1776	16.1776	0	2941.38	2941.38	0	4369.61	48.5564	0.01	0.00986911	0.0119	0.462185	0.55	19	0.686605	48.5564	5.9855	1.8112	0.6968	4.2271	2.0799	1.1112	0.2453	0.0206	0	0	0	0	0	0	0	0	0	0	0	0	0.0002	0.0003	0.0004	0.0043	0.0033	0.0025
31d2	beech	31d2	0.0065	0.2088	0.02088	0.0178218	17.1597	29.0261	29.0262	0.000344518	4465.57	4465.55	-0.000344516	7585.73	69.8715	0.01	0.00993893	0.0123	0.528455	0.65	23	0.897695	69.8715	13.6391	7.3025	0.7586	4.6569	1.5625	0.966	0.1025	0.0381	0	0	0	0	0	0	0	0	0	0	0	0	0.0005	0.0012	0.0004	0.005	0.0024	0.0022
31d3	beech	31d3	0.0101	0.2883	0.02883	0.0251467	14.6474	37.0228	37.0228	0	3665.62	3665.62	0	6279.69	71.3131	0.024	0.0241684	0.0315	0.320635	0.420833	31.25	0.54929	71.3131	10.2936	12.8788	2.5951	2.2785	3.2155	2.6354	1.9429	0.5219	0.2604	0.1713	0.0344	0.1675	0.0275	0	0	0	0	0	0	0	0.0004	0.0024	0.0015	0.0023	0.005	0.0061
33p1	beech	33p1	0.0033	0.1928	0.01928	0.0159935	20.5491	33.304	33.2948	-0.0276243	10089.3	10092.1	0.0276319	14480.4	43.522	0.01	0.009723	0.0096	0.34375	0.33	-4	0.493357	43.522	10.6625	16.3012	2.6995	2.5434	0.5795	0.3691	0.1169	0	0.0227	0	0	0	0	0	0	0	0	0	0	0	0.0004	0.003	0.0015	0.0024	0.0009	0.0009
33p2	beech	33p2	0.005	0.1733	0.01733	0.0137802	25.7599	49.1194	49.1066	-0.026059	9821.32	9823.88	0.0260657	15555.6	58.3856	0.012	0.0115862	0.0116	0.431034	0.416667	-3.33333	0.682696	58.3856	25.9375	14.8554	3.6374	3.4	0.6186	0.3755	0.2325	0.027	0.0227	0	0	0	0	0	0	0	0	0	0	0	0.001	0.0026	0.002	0.0032	0.001	0.0009
33p3	beech	33p3	0.0013	0.137	0.0137	0.0112163	22.1435	27.3441	27.3441	0	21033.9	21033.9	0	29583.5	40.6468	0.004	0.00403083	0.0038	0.342105	0.325	-5	0.48116	40.6468	17.1525	7.4333	2.1335	0.5503	0.0745	0	0	0	0	0	0	0	0	0	0	0	0	0	0	0	0.0006	0.0014	0.0012	0.0005	0.0001	0
38d1	beech	38d1	0.0034	0.2207	0.02207	0.0185778	18.7979	81.6694	81.5437	-0.153913	23983.4	24020.4	0.15415	48826.6	103.585	0.031	0.0312431	0.045	0.0755556	0.109677	45.1613	0.15382	103.585	36.2564	25.1459	6.7155	5.652	1.6921	2.4796	1.1385	0.7714	0.5907	0.6591	0.1921	0.0676	0.0142	0.0904	0.027	0.0449	0	0	0.0063	0	0.0013	0.0048	0.0037	0.0055	0.0026	0.0059
38d2	beech	38d2	0.0073	0.1668	0.01668	0.013488	23.6657	69.9263	69.8622	-0.0916679	9570.16	9578.95	0.091752	16969.4	77.3157	0.015	0.01528	0.0177	0.412429	0.486667	18	0.731302	77.3157	37.8953	22.1033	5.0818	3.0138	0.5996	0.5197	0.2206	0.0118	0.034	0.1438	0.0951	0.1216	0.0218	0	0	0	0	0	0	0	0.0013	0.0042	0.0029	0.0028	0.0009	0.0012
38d3	beech	38d3	0.0114	0.164	0.0164	0.0134199	22.2067	36.4026	36.3416	-0.16757	3187.86	3193.21	0.167852	5705.53	78.9767	0.008	0.00768971	0.0092	1.23913	1.425	15	2.21775	78.9767	21.6358	8.892	2.2708	2.0626	0.682	0.5657	0.1158	0.0296	0.0206	0.027	0.0069	0.0328	0	0	0	0	0	0	0	0	0.0008	0.0016	0.0012	0.002	0.0011	0.0013
3d1	beech	3d1	0.0063	0.2707	0.02707	0.0238885	13.3182	23.3377	23.3376	-0.000428491	3704.38	3704.4	0.000428493	6339.36	71.1314	0.013	0.0134315	0.0179	0.351955	0.484615	37.6923	0.602306	71.1314	9.2616	5.3697	0.4459	1.9474	2.2885	2.8633	0.8149	0.2363	0.083	0.027	0	0	0	0	0	0	0	0	0	0	0.0003	0.0008	0.0002	0.0021	0.0035	0.0067
3d2	beech	3d2	0.0058	0.2499	0.02499	0.021662	15.3633	23.4329	23.3958	-0.158324	4033.76	4040.16	0.158575	7532	86.7242	0.011	0.0114934	0.0161	0.360248	0.527273	46.3636	0.672671	86.7242	9.3091	7.322	0.464	0.9233	2.1151	2.0884	0.5575	0.2527	0.2754	0.0159	0.0269	0.0455	0	0	0	0	0	0	0	0	0.0003	0.0012	0.0003	0.0009	0.0033	0.0047
3d3	beech	3d3	0.006	0.2479	0.02479	0.0207637	19.391	26.5703	26.5704	0.00037636	4428.4	4428.38	-0.000376359	8269.1	86.7289	0.013	0.0128245	0.0168	0.357143	0.461538	29.2308	0.666889	86.7289	12.3348	5.7975	1.338	2.6133	1.509	1.7032	0.7359	0.3627	0.0655	0.0629	0	0	0.0476	0	0	0	0	0	0	0	0.0004	0.0011	0.0008	0.0027	0.0024	0.0039
40d1	beech	40d1	0.0212	0.2932	0.02932	0.0250769	16.9202	98.8059	98.7282	-0.078639	4656.99	4660.66	0.0787009	7659.49	64.473	0.067	0.0667115	0.0802	0.264339	0.316418	19.7015	0.434767	64.473	23.2501	35.4056	12.1204	9.7874	4.4694	6.3402	3.0127	2.0352	1.2529	0.48	0.515	0	0.0069	0.0275	0.0069	0.018	0	0	0	0	0.0009	0.0071	0.0066	0.0093	0.007	0.0147
40d2	beech	40d2	0.0037	0.1656	0.01656	0.0139338	18.8473	34.718	34.5705	-0.424852	9343.38	9383.24	0.426664	14533.8	55.5523	0.007	0.00747765	0.0082	0.45122	0.528571	17.1429	0.701882	55.5523	17.7133	10.2403	3.1828	2.7216	0.396	0.1628	0.0856	0.0407	0	0.0137	0.0137	0	0	0	0	0	0	0	0	0	0.0006	0.0017	0.0018	0.0024	0.0006	0.0004
40d3	beech	40d3	0.0054	0.2585	0.02585	0.0223703	15.5551	22.1545	22.1544	-0.000451376	4102.67	4102.69	0.000451378	5842.46	42.4063	0.012	0.0116271	0.0124	0.435484	0.45	3.33333	0.620156	42.4063	5.1638	7.9897	3.1094	2.7704	1.7778	1.1959	0.1041	0.0433	0	0	0	0	0	0	0	0	0	0	0	0	0.0002	0.0016	0.0018	0.0028	0.0028	0.0027
40p1	beech	40p1	0.0262	0.3442	0.03442	0.0302633	13.7352	104.097	104.07	-0.0261294	3972.14	3973.18	0.0261363	7460.4	87.8182	0.097	0.0968614	0.1406	0.186344	0.270103	44.9485	0.349988	87.8182	31.0239	23.0691	10.9468	14.1015	4.7738	6.058	3.3461	3.0615	2.0671	1.6456	1.399	1.1101	0.8582	0.2378	0.0026	0.1834	0.0671	0.1184	0	0	0.0011	0.0045	0.006	0.0137	0.0074	0.0141
40p2	beech	40p2	0.0325	0.27	0.027	0.023435	15.2125	185.356	185.155	-0.108656	5697.08	5703.27	0.108774	10785.7	89.3207	0.106	0.106127	0.1512	0.214947	0.306604	42.6415	0.406939	89.3207	69.1578	51.8358	17.7953	13.1109	6.2059	10.884	5.3241	4.4596	3.5394	1.6829	0.7073	0.4039	0	0.0481	0	0	0	0	0	0	0.0025	0.01	0.0098	0.0128	0.0097	0.0256
40p3	beech	40p3	0.0109	0.2401	0.02401	0.0204031	17.6781	82.6245	82.6246	0.000121029	7580.24	7580.23	-0.000121029	13974	84.3473	0.037	0.0374096	0.0498	0.218876	0.294595	34.5946	0.403491	84.3473	34.7065	23.1048	6.7152	5.7819	2.5599	5.949	2.061	0.7316	0.6129	0.2189	0.0925	0.064	0.0264	0	0	0	0	0	0	0	0.0012	0.0044	0.0037	0.0057	0.004	0.0139
41d1	beech	41d1	0.0257	0.314	0.0314	0.026997	16.3091	77.1899	77.19	0.000129551	3003.5	3003.5	-0.00012955	5335.99	77.6589	0.06	0.0597736	0.0785	0.327389	0.428333	30.8333	0.581635	77.6589	15.0949	26.6579	13.9667	9.1513	1.5438	3.341	3.2378	1.7847	0.838	0.5646	0.3019	0.276	0.0423	0.0724	0	0	0	0	0.0455	0.2712	0.0006	0.0056	0.0078	0.0085	0.0024	0.008
41d2	beech	41d2	0.0079	0.1922	0.01922	0.0162765	18.0843	35.6569	35.6219	-0.0981577	4509.1	4513.53	0.0982542	9125.4	102.377	0.01	0.0103452	0.015	0.526667	0.79	50	1.06585	102.377	20.0175	8.5072	0.6881	1.852	1.7663	1.8734	0.4736	0.2412	0.1957	0.0069	0	0	0	0	0	0	0	0	0	0	0.0007	0.0013	0.0004	0.0019	0.0027	0.0042
41d3	beech	41d3	0.0112	0.3808	0.03808	0.0332723	14.4497	30.6322	30.6231	-0.0297073	2734.21	2735.02	0.0297161	4292.43	56.9902	0.035	0.0348869	0.0418	0.267943	0.32	19.4286	0.420643	56.9902	4.9526	10.327	1.9708	2.7689	0.8881	5.303	1.2229	1.3661	1.3827	0.1481	0.2004	0.0063	0.0455	0.0407	0	0	0	0	0	0	0.0002	0.002	0.0011	0.0027	0.0014	0.0126
41p1	beech	41p1	0.0041	0.2915	0.02915	0.0255229	14.2111	16.0443	16.0444	0.000623274	3913.27	3913.24	-0.00062327	5577.65	42.5318	0.011	0.0107075	0.0117	0.350427	0.372727	6.36364	0.49947	42.5318	2.7001	5.7048	1.9583	2.6155	1.4625	1.2167	0.2257	0.1005	0.0476	0.0127	0	0	0	0	0	0	0	0	0	0	0.0001	0.0011	0.0011	0.0027	0.0023	0.0028
41p2	beech	41p2	0.032	0.2566	0.02566	0.0218151	17.6252	113.608	113.582	-0.0228857	3549.44	3550.25	0.0228909	6981.26	96.6862	0.059	0.0587506	0.0835	0.383234	0.542373	41.5254	0.753768	96.6862	41.1907	39.2933	9.6737	6.305	2.9829	4.6237	3.2461	3.2306	1.7859	0.4094	0.3655	0.1686	0.1036	0.1534	0	0	0.0365	0.0132	0	0	0.0015	0.0072	0.0054	0.0062	0.0046	0.0108
41p3	beech	41p3	0.0019	0.21	0.021	0.0180813	16.1422	13.2333	13.1849	-0.365744	6939.42	6964.89	0.367087	10453.6	50.6415	0.005	0.00458349	0.0051	0.372549	0.38	2	0.561213	50.6415	4.24	5.2669	1.4713	1.4123	0.1866	0.3362	0.2716	0	0	0	0	0	0	0	0	0	0	0	0	0	0.0002	0.0009	0.0008	0.0013	0.0003	0.0008
42p1	beech	42p1	0.0095	0.2627	0.02627	0.0226897	15.7792	45.7259	45.7079	-0.039365	4811.36	4813.25	0.0393805	9632.29	100.199	0.025	0.0247841	0.037	0.256757	0.38	48	0.514024	100.199	18.215	14.4149	2.1184	2.8949	1.0331	2.3319	2.1077	1.0656	0.8213	0.3044	0.2939	0.0592	0	0.0476	0	0	0	0	0	0	0.0007	0.0026	0.0012	0.0029	0.0016	0.0058
42p2	beech	42p2	0.0089	0.2701	0.02701	0.0233743	15.5544	41.9269	41.9179	-0.0214659	4709.88	4710.89	0.0214705	9086.02	92.9142	0.024	0.0240233	0.0347	0.256484	0.370833	44.5833	0.494794	92.9142	15.5523	13.2471	2.8639	2.9289	0.3774	1.6473	2.4203	2.0303	0.5653	0.1455	0.1396	0	0	0	0	0	0	0	0	0	0.0006	0.0025	0.0016	0.0029	0.0006	0.004
42p3	beech	42p3	0.0074	0.2734	0.02734	0.0234674	16.5019	36.6043	36.5954	-0.0243141	4945.32	4946.53	0.02432	9029.11	82.5788	0.021	0.0214891	0.0289	0.256055	0.352381	37.619	0.467503	82.5788	13.0041	11.113	2.6943	2.9335	1.1229	1.8044	2.1839	1.1914	0.3486	0.1634	0	0.0359	0	0	0	0	0	0	0	0	0.0005	0.002	0.0015	0.0029	0.0018	0.0044
43d1	beech	43d1	0.0232	0.3782	0.03782	0.0333372	13.4468	56.8469	56.7924	-0.0958715	2447.95	2450.3	0.0959635	4533.22	85.1843	0.064	0.0638616	0.0918	0.252723	0.3625	43.4375	0.468004	85.1843	13.0253	19.104	4.0086	3.6816	1.1654	2.6147	3.8111	4.2258	2.1347	1.0607	0.9449	0.2009	0.2496	0.324	0.1586	0.0402	0	0.0137	0.0286	0	0.0005	0.0036	0.0022	0.0036	0.0018	0.0062
43d2	beech	43d2	0.0029	0.1637	0.01637	0.0139278	17.5345	26.5136	26.5009	-0.0478999	9138.24	9142.62	0.0479229	12900.9	41.1749	0.006	0.00558028	0.0057	0.508772	0.483333	-5	0.718258	41.1749	12.1063	10.1251	2.6171	1.3393	0.2401	0.0524	0.0206	0	0	0	0	0	0	0	0	0	0	0	0	0	0.0004	0.0021	0.0014	0.0012	0.0004	0.0001
43d3	beech	43d3	0.0049	0.1933	0.01933	0.0160696	20.2896	27.9037	27.9037	0	5694.63	5694.63	0	9156.89	60.7985	0.008	0.00818871	0.0091	0.538462	0.6125	13.75	0.865838	60.7985	13.2174	8.2811	2.3062	2.629	0.6618	0.5614	0.1633	0.0835	0	0	0	0	0	0	0	0	0	0	0	0	0.0005	0.0016	0.0013	0.0025	0.001	0.0013
43p1	beech	43p1	0.004	0.1832	0.01832	0.0154887	18.2794	28.9283	28.8532	-0.259607	7213.3	7232.07	0.260283	9951.27	37.9573	0.008	0.00762542	0.0075	0.533333	0.5	-6.25	0.735772	37.9573	11.1623	11.2284	3.4801	2.6075	0.2353	0.1396	0	0	0	0	0	0	0	0	0	0	0	0	0	0	0.0004	0.0021	0.0019	0.0024	0.0004	0.0003
43p2	beech	43p2	0.0101	0.3642	0.03642	0.0328657	10.8148	26.0364	26.0363	-0.000384078	2577.85	2577.86	0.000384079	4248.21	64.7964	0.027	0.0271238	0.0364	0.277473	0.374074	34.8148	0.457265	64.7964	4.2376	10.2188	1.3884	1.0103	0.9874	4.0746	1.5042	0.6067	0.934	1.0151	0	0.0365	0.0227	0	0	0	0	0	0	0	0.0002	0.0019	0.0008	0.001	0.0016	0.0092
43p3	beech	43p3	0.0074	0.274	0.0274	0.0235043	16.5744	36.5171	36.5082	-0.0243721	4933.54	4934.74	0.0243781	9000.8	82.4411	0.022	0.0215321	0.0289	0.256055	0.336364	31.3636	0.46715	82.4411	12.937	11.0929	2.6943	2.9335	1.1229	1.8044	2.1839	1.1914	0.3486	0.1634	0	0.0359	0	0	0	0	0	0	0	0	0.0005	0.002	0.0015	0.0029	0.0018	0.0044
44p1	beech	44p1	0.0012	0.1856	0.01856	0.015215	21.9852	8.4784	8.4785	0.00117947	7065.42	7065.33	-0.00117945	9166.79	29.7417	0.002	0.00229382	0.002	0.6	0.6	0	0.77845	29.7417	3.2939	3.2059	1.5038	0.3803	0.0766	0.018	0	0	0	0	0	0	0	0	0	0	0	0	0	0	0.0001	0.0007	0.0008	0.0003	0.0001	0
44p2	beech	44p2	0.0047	0.1965	0.01965	0.0168281	16.7691	21.0838	21.0838	0	4485.91	4485.91	0	6792.05	51.4085	0.006	0.00639387	0.0071	0.661972	0.783333	18.3333	1.00228	51.4085	8.9557	6.1978	2.0366	2.982	0.6479	0.1766	0.0872	0	0	0	0	0	0	0	0	0	0	0	0	0	0.0003	0.0011	0.0011	0.0029	0.001	0.0004
44p3	beech	44p3	0.009	0.3784	0.03784	0.0342895	10.3545	16.2732	16.2732	0	1808.13	1808.13	0	2586.92	43.0715	0.018	0.0183006	0.0215	0.418605	0.5	19.4444	0.598904	43.0715	1.9879	5.3368	1.4949	0.7204	1.4606	3.1754	0.9912	0.6438	0.2015	0.2544	0.0063	0	0	0	0	0	0	0	0	0	0.0001	0.0011	0.0008	0.0007	0.0023	0.0075
45d1	beech	45d1	0.0054	0.2359	0.02359	0.0201877	16.8533	32.4545	32.4455	-0.0277311	6008.43	6010.09	0.0277388	10182.5	69.4707	0.014	0.0141847	0.0176	0.306818	0.385714	25.7143	0.519967	69.4707	13.1405	8.5726	2.215	4.2222	1.4655	2.2011	0.3855	0.0951	0.1253	0.0227	0	0	0	0	0	0	0	0	0	0	0.0005	0.0015	0.0013	0.0042	0.0023	0.0052
45d2	beech	45d2	0.0048	0.1946	0.01946	0.0164356	18.4018	35.5225	35.4962	-0.0740376	7395.04	7400.52	0.0740924	12569.3	69.9688	0.011	0.0105652	0.0128	0.375	0.436364	16.3636	0.637383	69.9688	18.1483	8.3619	2.0659	4.4051	1.2615	1.0548	0.0967	0.0724	0	0.0137	0.0159	0	0	0	0	0	0	0	0	0	0.0007	0.0015	0.0012	0.0042	0.002	0.0024
45d3	beech	45d3	0.0206	0.3109	0.03109	0.0273907	13.5056	63.7625	63.7625	0	3095.27	3095.27	0	4901.77	58.3636	0.048	0.0484057	0.0595	0.346218	0.429167	23.9583	0.548284	58.3636	15.1888	18.0161	8.2726	7.969	3.1448	5.7169	3.1268	1.0597	0.4017	0.3998	0.3431	0.1042	0.019	0	0	0	0	0	0	0	0.0005	0.0037	0.0045	0.008	0.0049	0.0136
47p1	beech	47p1	0.01	0.2077	0.02077	0.0177069	17.2988	53.3178	53.2786	-0.0735214	5327.86	5331.78	0.0735755	8487.31	59.3006	0.018	0.0180649	0.0209	0.478469	0.555556	16.1111	0.762204	59.3006	21.9799	16.4545	5.9803	4.4487	2.0239	1.8706	0.387	0.102	0.0317	0	0	0	0	0	0	0	0	0	0	0	0.0008	0.0032	0.0033	0.0043	0.0031	0.0043
47p2	beech	47p2	0.002	0.1784	0.01784	0.0151689	17.6094	14.3321	14.332	-0.000697734	7166	7166.05	0.000697739	10237.1	42.8564	0.004	0.00358253	0.0037	0.540541	0.5	-7.5	0.772197	42.8564	5.8962	5.5146	1.4522	1.2459	0.1824	0.0407	0	0	0	0	0	0	0	0	0	0	0	0	0	0	0.0002	0.0011	0.0008	0.0012	0.0003	0.0001
47p3	beech	47p3	0.0055	0.2006	0.02006	0.0169989	18.0077	34.6226	34.5199	-0.296627	6276.35	6295.02	0.29751	10815.3	72.319	0.011	0.0109424	0.0135	0.407407	0.5	22.7273	0.70204	72.319	16.6915	9.0873	1.3519	4.4071	1.6752	1.1362	0.11	0.0338	0.0269	0	0	0	0	0	0	0	0	0	0	0	0.0006	0.0016	0.0008	0.0045	0.0026	0.0027
49d1	beech	49d1	0.0032	0.1701	0.01701	0.0144665	17.582	12.9397	12.9195	-0.156109	4037.34	4043.66	0.156353	5703.67	41.2728	0.003	0.00294051	0.003	1.06667	1.06667	-2.08167e-14	1.50691	41.2728	6.7601	2.9419	2.4409	0.5948	0.1591	0.0227	0	0	0	0	0	0	0	0	0	0	0	0	0	0	0.0002	0.0007	0.0013	0.0006	0.0002	0
49d2	beech	49d2	0.0046	0.2612	0.02612	0.0226175	15.4856	13.8088	13.7946	-0.102833	2998.83	3001.91	0.102939	4003.99	33.5186	0.007	0.00739933	0.0074	0.621622	0.657143	5.71429	0.82998	33.5186	3.4937	3.3985	3.2871	2.3486	0.6274	0.6124	0.0269	0	0	0	0	0	0	0	0	0	0	0	0	0	0.0001	0.0007	0.0019	0.0022	0.001	0.0014
49p1	beech	49p1	0.0128	0.2625	0.02625	0.0235362	11.5302	37.7324	37.6951	-0.098854	2944.93	2947.84	0.0989519	5404.97	83.5348	0.02	0.0204203	0.0301	0.425249	0.64	50.5	0.78048	83.5348	15.7329	9.9367	0.9609	0.7985	1.5467	6.3602	1.4416	0.4937	0.408	0.0159	0	0	0	0	0	0	0	0	0	0	0.0006	0.0017	0.0005	0.0008	0.0024	0.015
49p2	beech	49p2	0.0038	0.2094	0.02094	0.017814	17.5479	29.7563	29.7294	-0.090401	7823.53	7830.61	0.0904828	12036.7	53.8527	0.01	0.0102476	0.0114	0.333333	0.38	14	0.512842	53.8527	11.0915	9.6941	2.7343	4.6258	1.0371	0.4504	0.0069	0.0269	0	0.0328	0.0296	0	0	0	0	0	0	0	0	0	0.0004	0.0016	0.0016	0.0045	0.0016	0.0011
49p3	beech	49p3	0.0011	0.1847	0.01847	0.0161004	14.7174	14.8319	14.8319	1.19766e-14	13483.5	13483.5	-1.34904e-14	21879.6	62.2685	0.004	0.00397393	0.0049	0.22449	0.275	22.5	0.364276	62.2685	7.8957	2.7946	1.3522	2.1607	0.4775	0.0973	0.0539	0	0	0	0	0	0	0	0	0	0	0	0	0	0.0003	0.0006	0.0008	0.0021	0.0007	0.0002
50p1	beech	50p1	0.0047	0.3447	0.03447	0.0299254	15.1863	18.9237	18.9237	0	4026.32	4026.32	0	6503.84	61.5331	0.018	0.0176595	0.0215	0.218605	0.261111	19.4444	0.353119	61.5331	1.9163	9.0898	2.4663	1.021	0.1345	0.811	1.4049	1.4773	0.4234	0.1269	0.0433	0	0	0.009	0	0	0	0	0	0	0.0001	0.0019	0.0013	0.001	0.0002	0.0021
50p2	beech	50p2	0.0073	0.2767	0.02767	0.0239265	15.6461	28.5113	28.4664	-0.157481	3899.51	3905.66	0.15773	6398.08	64.0742	0.017	0.0171445	0.021	0.347619	0.429412	23.5294	0.570353	64.0742	8.5924	9.3903	2.7794	1.4413	1.2083	3.9257	0.5494	0.3479	0.107	0.1041	0	0.0206	0	0	0	0	0	0	0	0	0.0003	0.0019	0.0015	0.0014	0.0019	0.0091
50p3	beech	50p3	0.0054	0.2473	0.02473	0.021406	15.5281	20.5413	20.5129	-0.138258	3798.69	3803.94	0.138449	6174.83	62.5517	0.01	0.00986657	0.012	0.45	0.54	20	0.731483	62.5517	7.629	5.621	0.5346	3.0265	2.2429	1.2982	0.0899	0.0206	0.0137	0.0365	0	0	0	0	0	0	0	0	0	0	0.0003	0.0009	0.0003	0.0033	0.0035	0.0029
51d1	beech	51d1	0.0073	0.2469	0.02469	0.0211065	16.9784	33.0616	33.0041	-0.173918	4521.11	4528.99	0.174221	7478.07	65.4034	0.016	0.0158291	0.0191	0.382199	0.45625	19.375	0.63217	65.4034	9.636	13.5054	1.7708	2.8766	2.5991	1.5542	0.5485	0.2078	0.2085	0.0745	0.0227	0	0	0	0	0	0	0	0	0	0.0004	0.0024	0.001	0.0031	0.0041	0.0034
51d2	beech	51d2	0.0024	0.219	0.0219	0.0187836	16.5914	45.4246	45.3961	-0.0627413	18915	18926.9	0.0627807	30072.8	58.9887	0.017	0.0171108	0.02	0.12	0.141176	17.6471	0.190786	58.9887	14.7527	18.7442	2.5765	5.1922	1.7505	1.6686	0.4525	0.1929	0.0412	0.0248	0	0	0	0	0	0	0	0	0	0	0.0005	0.0033	0.0015	0.0053	0.0027	0.0039
51d3	beech	51d3	0.0124	0.2315	0.02315	0.0198871	16.4068	25.4134	25.4134	1.39797e-14	2049.47	2049.47	-2.21886e-14	3063.55	49.4805	0.011	0.0106968	0.0118	1.05085	1.12727	7.27273	1.57081	49.4805	8.1655	8.293	2.3611	4.4127	1.0721	1.007	0.0793	0.0227	0	0	0	0	0	0	0	0	0	0	0	0	0.0003	0.0015	0.0014	0.0043	0.0017	0.0022
51p1	beech	51p1	0.0069	0.2718	0.02718	0.0236008	15.1654	29.1943	29.1854	-0.0304854	4229.77	4231.06	0.0304947	6890.8	62.9119	0.017	0.016939	0.0208	0.331731	0.405882	22.3529	0.540429	62.9119	8.1929	9.5289	3.5037	2.9831	1.1395	2.3833	0.5959	0.4811	0.2622	0.0582	0	0.0566	0	0	0	0	0	0	0	0	0.0003	0.0019	0.0019	0.0029	0.0018	0.0055
51p2	beech	51p2	0.0055	0.3479	0.03479	0.030208	15.168	24.6923	24.6921	-0.000809969	4489.47	4489.51	0.000809976	8092.69	80.2593	0.023	0.0234726	0.0319	0.172414	0.23913	38.6957	0.310792	80.2593	3.6932	11.2862	2.6069	1.4528	0.4819	0.9595	0.8918	1.3749	0.8311	0.5619	0.3693	0.0367	0.0407	0.0893	0	0.0159	0	0	0	0	0.0001	0.0023	0.0014	0.0014	0.0008	0.0025
51p3	beech	51p3	0.0018	0.1999	0.01999	0.0170135	17.495	11.2501	11.2499	-0.00177776	6249.94	6250.06	0.00177779	8553.01	36.8494	0.004	0.00353079	0.0035	0.514286	0.45	-12.5	0.703797	36.8494	3.839	3.9324	2.4261	0.9113	0.0338	0.0735	0.0338	0	0	0	0	0	0	0	0	0	0	0	0	0	0.0001	0.0009	0.0013	0.0008	0.0001	0.0002
52d1	beech	52d1	0.0043	0.33	0.033	0.0284369	16.0463	23.0055	23.0053	-0.000869357	5350.07	5350.12	0.000869365	10069.5	88.213	0.02	0.0196766	0.0275	0.156364	0.215	37.5	0.294297	88.213	7.7138	7.2264	0.7312	0.5592	0.2435	2.4902	1.9399	1.0285	0.7131	0.184	0.1322	0.0137	0.0296	0	0	0	0	0	0	0	0.0003	0.0014	0.0004	0.0005	0.0004	0.0062
52d2	beech	52d2	0.0115	0.295	0.0295	0.0265582	11.0766	60.0342	60.0341	-0.000166572	5220.36	5220.37	0.000166572	8617.59	65.0767	0.041	0.0410329	0.0549	0.209472	0.280488	33.9024	0.345789	65.0767	16.5271	19.0752	4.8022	3.9996	2.431	7.3058	4.4189	0.7344	0.6179	0.0882	0.0338	0	0	0	0	0	0	0	0	0	0.0006	0.0037	0.0027	0.0039	0.0038	0.0177
52d3	beech	52d3	0.0222	0.2836	0.02836	0.0247663	14.5105	88.0511	88.0027	-0.0549681	3964.09	3966.27	0.0549983	7237.3	82.5716	0.056	0.0556208	0.0774	0.286822	0.396429	38.2143	0.523655	82.5716	30.7727	24.334	6.8661	7.3776	4.2008	5.8986	3.8997	2.0443	1.4407	0.502	0.3051	0.3114	0.009	0.0407	0	0	0	0	0	0	0.0011	0.0046	0.0039	0.0074	0.0065	0.0141
52p1	beech	52p1	0.012	0.2668	0.02668	0.0227423	17.3142	47.8481	47.8227	-0.0530847	3985.22	3987.34	0.0531129	6954.38	74.5041	0.027	0.0267502	0.0339	0.353982	0.444444	25.5556	0.617713	74.5041	13.7192	19.073	3.7005	2.5228	2.1042	4.5836	0.9407	0.3748	0.3764	0.2934	0.0386	0.0045	0	0.0117	0.0449	0.0344	0	0	0	0	0.0005	0.0037	0.0021	0.0025	0.0033	0.0107
52p2	beech	52p2	0.0046	0.1904	0.01904	0.015687	21.3744	44.6102	44.6102	1.59278e-14	9697.87	9697.87	0	15634.6	61.2171	0.013	0.0127016	0.0139	0.330935	0.353846	6.92308	0.533524	61.2171	19.3191	15.6592	4.5891	2.7408	1.0688	0.8743	0.2188	0.1105	0	0.0296	0	0	0	0	0	0	0	0	0	0	0.0007	0.0028	0.0026	0.0027	0.0016	0.0021
52p3	beech	52p3	0.0042	0.1612	0.01612	0.0129102	24.8622	45.3283	45.3284	0.000220613	10792.5	10792.5	-0.000220612	15460.1	43.2487	0.009	0.00925102	0.0085	0.494118	0.466667	-5.55556	0.707817	43.2487	23.1427	16.092	3.8501	1.8344	0.267	0.1147	0.0275	0	0	0	0	0	0	0	0	0	0	0	0	0	0.0008	0.003	0.0021	0.0018	0.0004	0.0003
54d1	beech	54d1	0.0091	0.2037	0.02037	0.016821	21.099	65.9727	65.894	-0.119292	7241.1	7249.75	0.119434	12164.7	67.9957	0.022	0.0214999	0.0246	0.369919	0.413636	11.8182	0.621447	67.9957	29.0359	21.8452	5.0248	5.1092	2.0448	1.8038	0.5598	0.2104	0.2395	0.0206	0	0	0	0	0	0	0	0	0	0	0.001	0.0043	0.0027	0.0051	0.0031	0.0043
54d2	beech	54d2	0.0056	0.164	0.0164	0.0135312	21.2016	50.1582	50.1139	-0.0883206	8948.91	8956.82	0.0883986	13287.2	48.4789	0.011	0.0105955	0.0107	0.523364	0.509091	-2.72727	0.777086	48.4789	25.3454	16.7521	4.0976	3.2743	0.3025	0.2162	0.1189	0.0069	0	0	0	0	0	0	0	0	0	0	0	0	0.0009	0.0032	0.0022	0.003	0.0005	0.0005
54d3	beech	54d3	0.0004	0.1806	0.01806	0.0156601	15.3246	8.3588	8.3588	-2.12513e-14	20897	20897	1.74091e-14	31150.9	49.0685	0.002	0.00214126	0.0024	0.166667	0.2	20	0.248448	49.0685	3.7598	2.4939	0.5482	1.4501	0.1068	0	0	0	0	0	0	0	0	0	0	0	0	0	0	0	0.0001	0.0004	0.0003	0.0014	0.0002	0
56d1	beech	56d1	0.0118	0.346	0.0346	0.0304383	13.6726	37.9549	37.8175	-0.362009	3204.87	3216.52	0.363324	5101.08	59.1662	0.036	0.035687	0.0438	0.269406	0.327778	21.6667	0.428804	59.1662	7.3034	10.5569	4.8495	5.9718	1.0691	3.6583	1.5267	0.9454	1.0209	0.5411	0.2258	0.0598	0.0613	0	0	0.0275	0	0	0	0	0.0003	0.0022	0.0027	0.0057	0.0017	0.0085
56d2	beech	56d2	0.003	0.2038	0.02038	0.0174279	16.9387	18.0687	18.0687	1.96623e-14	6022.9	6022.9	-1.51006e-14	9362.08	55.4413	0.006	0.0058942	0.0067	0.447761	0.5	11.6667	0.696006	55.4413	9.0576	2.688	2.248	3.1631	0.5435	0.2945	0.074	0	0	0	0	0	0	0	0	0	0	0	0	0	0.0003	0.0005	0.0012	0.003	0.0008	0.0007
56d3	beech	56d3	0.0087	0.2785	0.02785	0.0234827	18.5977	39.3463	39.331	-0.0388855	4520.8	4522.56	0.0389006	7404.52	63.7878	0.024	0.0239687	0.0279	0.311828	0.3625	16.25	0.510736	63.7878	13.323	10.2478	3.8334	3.8271	3.8452	2.4107	1.0326	0.3866	0.2316	0.1417	0	0.0513	0	0	0	0	0	0	0	0	0.0005	0.002	0.0021	0.0038	0.006	0.0055
56p1	beech	56p1	0.0082	0.269	0.0269	0.0225013	19.5486	48.4284	48.4283	-0.00020649	5905.89	5905.9	0.000206491	10795	82.784	0.028	0.0275229	0.0352	0.232955	0.292857	25.7143	0.425804	82.784	16.4341	15.2154	5.1884	4.5785	1.5471	2.261	1.2425	0.5494	0.7273	0.3018	0.138	0.1776	0.0672	0	0	0	0	0	0	0	0.0006	0.0029	0.0029	0.0043	0.0024	0.0054
56p2	beech	56p2	0.0071	0.2744	0.02744	0.0241314	13.711	20.0196	20.0196	0	2819.66	2819.66	0	4219	49.6277	0.012	0.011839	0.0137	0.518248	0.591667	14.1667	0.775443	49.6277	5.9364	5.5996	0.7063	2.8861	3.3096	1.3902	0.1644	0	0.027	0	0	0	0	0	0	0	0	0	0	0	0.0002	0.001	0.0004	0.0031	0.0051	0.0032
56p3	beech	56p3	0.0376	0.3893	0.03893	0.0347483	12.0341	59.22	59.2201	0.000168862	1575	1575	-0.000168862	3387.83	115.1	0.07	0.0704899	0.1208	0.311258	0.537143	72.5714	0.669516	115.1	17.0938	15.9332	5.6666	3.625	1.7302	1.9711	2.1428	3.0736	2.4601	2.4853	1.1436	0.4359	0.5324	0.1672	0.2971	0.0852	0.0471	0	0.0137	0.3162	0.0006	0.0034	0.0031	0.0035	0.0027	0.0045
57p1	beech	57p1	0.0039	0.3351	0.03351	0.0300425	11.542	11.1542	11.1542	1.59255e-14	2860.05	2860.05	-1.59e-14	3436.35	20.1499	0.01	0.00983733	0.0095	0.410526	0.39	-5	0.493247	20.1499	0.8099	2.5994	1.3172	4.5854	1.2353	0.3665	0.0825	0.14	0.018	0	0	0	0	0	0	0	0	0	0	0	0	0.0005	0.0008	0.0045	0.0019	0.0008
57p2	beech	57p2	0.011	0.2092	0.02092	0.0180195	16.0965	46.866	46.8659	-0.000213374	4260.54	4260.55	0.000213375	6487.89	52.2787	0.016	0.0161091	0.0182	0.604396	0.6875	13.75	0.920366	52.2787	18.1368	12.8354	6.3656	7.6014	1.1468	0.5098	0.1264	0.0153	0.0375	0.0254	0.0592	0.0063	0	0	0	0	0	0	0	0	0.0007	0.0023	0.0036	0.0072	0.0018	0.0011
57p3	beech	57p3	0.013	0.2769	0.02769	0.0245031	13.0062	31.841	31.8409	-0.00031406	2449.3	2449.31	0.000314061	4273.92	74.4957	0.019	0.0191744	0.0262	0.496183	0.684211	37.8947	0.865819	74.4957	7.0819	14.7035	2.6839	0.9911	0.5964	2.285	2.7721	0.3828	0.1042	0.0132	0.1676	0.0063	0.0069	0.046	0	0	0	0	0	0	0.0003	0.0029	0.0014	0.001	0.0009	0.0057
58d1	beech	58d1	0.0071	0.2402	0.02402	0.0200464	19.8218	49.2112	49.1858	-0.0516143	6927.58	6931.15	0.0516409	11111.6	60.3967	0.022	0.0222997	0.0249	0.285141	0.322727	13.1818	0.457356	60.3967	16.2642	16.8847	5.7686	5.4661	1.6767	1.8854	0.4995	0.4636	0.1618	0.1152	0	0	0	0	0	0	0	0	0	0	0.0006	0.0032	0.0032	0.0054	0.0026	0.0045
58d2	beech	58d2	0.0078	0.1702	0.01702	0.0140705	20.9622	105.428	105.348	-0.0762603	13506.2	13516.5	0.0763185	22838.9	69.1001	0.024	0.0239865	0.0277	0.281588	0.325	15.4167	0.476166	69.1001	55.5997	32.0696	7.0484	6.3562	1.821	1.6533	0.4035	0.216	0.1369	0.0275	0.0159	0	0	0	0	0	0	0	0	0	0.002	0.0055	0.004	0.0061	0.0028	0.0039
58d3	beech	58d3	0.0055	0.1949	0.01949	0.0155583	25.2706	23.6042	23.5951	-0.0385525	4290.02	4291.67	0.0385673	6311.99	47.132	0.007	0.00704211	0.0066	0.833333	0.785714	-5.71429	1.2261	47.132	10.7516	6.8239	3.0099	2.6629	0.2221	0.1247	0	0	0	0	0	0	0	0	0	0	0	0	0	0	0.0004	0.0014	0.0016	0.0026	0.0003	0.0003
58p1	beech	58p1	0.0017	0.226	0.0226	0.0184193	22.6972	11.3142	11.3142	1.57002e-14	6655.41	6655.41	-1.36655e-14	10375.6	55.8965	0.005	0.00453869	0.0047	0.361702	0.34	-6	0.563881	55.8965	4.2266	3.6604	0.9213	1.6483	0.5716	0.286	0	0	0	0	0	0	0	0	0	0	0	0	0	0	0.0002	0.0007	0.0005	0.0017	0.0009	0.0007
58p2	beech	58p2	0.0089	0.2829	0.02829	0.0248955	13.635	27.2741	27.274	-0.000366648	3064.49	3064.51	0.00036665	5401.25	76.2525	0.017	0.0171438	0.0234	0.380342	0.523529	37.6471	0.670362	76.2525	7.4986	10.4891	1.4928	1.3126	1.9726	1.8401	1.3665	0.5561	0.4474	0.2348	0.0338	0	0	0	0.0296	0	0	0	0	0	0.0003	0.0019	0.0008	0.0013	0.0031	0.0041
58p3	beech	58p3	0.003	0.2476	0.02476	0.0205851	20.281	13.262	13.262	-1.33943e-14	4420.67	4420.67	2.05737e-14	7211.31	63.1272	0.006	0.00638558	0.0072	0.416667	0.5	20	0.679697	63.1272	5.5677	3.2628	0.5937	1.5764	0.8698	1.2441	0.12	0	0.0275	0	0	0	0	0	0	0	0	0	0	0	0.0002	0.0006	0.0003	0.0016	0.0013	0.0027
59p1	beech	59p1	0.0022	0.2298	0.02298	0.0198096	16.0046	10.8484	10.8483	-0.000921795	4931.05	4931.09	0.000921803	6489.19	31.5987	0.005	0.00449941	0.0044	0.5	0.44	-12	0.657994	31.5987	3.3667	2.7539	2.3208	2.2499	0.0634	0.0534	0.0402	0	0	0	0	0	0	0	0	0	0	0	0	0	0.0001	0.0005	0.0014	0.0021	0.0001	0.0001
59p2	beech	59p2	0.0138	0.2653	0.02653	0.0230743	14.9763	48.8035	48.7945	-0.0184413	3535.83	3536.49	0.0184447	5198.7	47.0289	0.027	0.0269783	0.03	0.46	0.511111	11.1111	0.676333	47.0289	14.5987	11.8165	5.238	10.8042	3.8065	1.7788	0.2214	0.2738	0.1192	0.0809	0.0317	0.0248	0	0	0	0	0	0	0	0	0.0005	0.0022	0.0031	0.0108	0.0059	0.0039
59p3	beech	59p3	0.0038	0.2178	0.02178	0.01853	17.5388	19.135	19.1149	-0.105043	5030.24	5035.53	0.105154	8392.12	66.8336	0.007	0.00712909	0.0086	0.44186	0.542857	22.8571	0.737172	66.8336	8.685	4.1807	1.6784	2.572	0.707	1.15	0.1021	0.0397	0	0	0	0	0	0	0	0	0	0	0	0	0.0003	0.0007	0.001	0.0024	0.0011	0.0026
61d1	beech	61d1	0.0131	0.2979	0.02979	0.0271181	9.85283	3.7391	3.7392	0.00267444	285.435	285.427	-0.00267437	330.415	15.7585	0.003	0.00260614	0.0025	5.24	4.36667	-16.6667	6.06575	15.7585	0.5021	0.2797	1.2248	1.6194	0.0862	0.027	0	0	0	0	0	0	0	0	0	0	0	0	0	0	0	0.0001	0.0007	0.0015	0.0001	0.0001
61d2	beech	61d2	0.0051	0.2438	0.02438	0.0208401	16.9861	67.4255	67.3174	-0.160325	13199.5	13220.7	0.160583	20866.4	58.085	0.031	0.0314761	0.0363	0.140496	0.164516	17.0968	0.222103	58.085	19.1258	27.5138	6.1852	5.4098	4.0703	3.2975	0.8896	0.5575	0.121	0.0772	0.047	0.0227	0	0	0	0	0	0	0	0	0.0007	0.0056	0.0034	0.0053	0.0063	0.0078
61d3	beech	61d3	0.0012	0.2676	0.02676	0.0236545	13.1287	23.5262	23.5262	0	19605.2	19605.2	0	30530.1	55.7247	0.013	0.0132316	0.0161	0.0745342	0.0923077	23.8462	0.116068	55.7247	6.3439	8.4158	1.2795	2.86	1.7513	1.9062	0.7421	0.1888	0.0386	0	0	0	0	0	0	0	0	0	0	0	0.0002	0.0016	0.0007	0.003	0.0028	0.0043
62d1	beech	62d1	0.0166	0.2813	0.02813	0.0243201	15.6658	78.117	78.0878	-0.0373798	4704.08	4705.84	0.0373938	9103.53	93.524	0.049	0.0485484	0.0702	0.236467	0.338776	43.2653	0.457621	93.524	25.5772	26.5838	5.5761	5.5506	2.7305	5.116	2.1089	1.9991	1.1972	0.505	0.2996	0.3812	0.1853	0.132	0.111	0.0137	0.0206	0	0	0	0.0009	0.0052	0.003	0.0055	0.0042	0.012
62d2	beech	62d2	0.0083	0.212	0.0212	0.0175712	20.6517	50.3192	50.2867	-0.0645877	6058.64	6062.55	0.0646294	9539.55	57.4538	0.018	0.0177621	0.0192	0.432292	0.461111	6.66667	0.68066	57.4538	21.0954	13.5487	7.8287	4.661	1.6214	1.0292	0.1955	0.1919	0.0832	0.0069	0.0248	0	0	0	0	0	0	0	0	0	0.0008	0.0026	0.0042	0.0045	0.0025	0.0024
62d3	beech	62d3	0.0054	0.1969	0.01969	0.0161813	21.6836	36.7153	36.7152	-0.000272366	6799.11	6799.13	0.000272367	10806.1	58.9345	0.011	0.0111797	0.012	0.45	0.490909	9.09091	0.715205	58.9345	15.5176	13.2126	3.247	2.8284	0.8365	0.739	0.2062	0.0486	0.0412	0.0381	0	0	0	0	0	0	0	0	0	0	0.0006	0.0026	0.0017	0.0028	0.0013	0.0016
62p1	beech	62p1	0.0053	0.2615	0.02615	0.0225306	16.0645	18.3261	18.3262	0.00054567	3457.77	3457.75	-0.000545667	5489.68	58.7635	0.01	0.00984245	0.0116	0.456897	0.53	16	0.725385	58.7635	6.8701	4.2798	0.4703	3.1696	1.9735	1.1558	0.1856	0.1427	0.0788	0	0	0	0	0	0	0	0	0	0	0	0.0002	0.0007	0.0003	0.0032	0.003	0.0026
62p2	beech	62p2	0.0075	0.2475	0.02475	0.021041	17.6274	47.081	47.0082	-0.154627	6267.76	6277.47	0.154867	9471.37	51.1125	0.023	0.0226509	0.0247	0.303644	0.326087	7.3913	0.458844	51.1125	12.5897	17.103	6.3839	5.9873	2.5004	1.677	0.3758	0.0841	0.1399	0.0899	0.0772	0	0	0	0	0	0	0	0	0	0.0005	0.0033	0.0035	0.006	0.0039	0.0038
62p3	beech	62p3	0.0244	0.2687	0.02687	0.023107	16.2851	79.312	79.292	-0.0252169	3249.67	3250.49	0.0252232	6000.7	84.6554	0.045	0.0449743	0.0614	0.397394	0.542222	36.4444	0.73381	84.6554	26.4577	25.8129	8.8484	5.3004	1.9727	3.6072	3.7031	1.5834	0.7438	0.8633	0.2469	0.0936	0.0227	0.0359	0	0	0	0	0	0	0.0009	0.0049	0.0049	0.0051	0.0031	0.009
63d1	beech	63d1	0.0019	0.251	0.0251	0.0211138	18.8796	15.0565	15.0565	-2.35959e-14	7924.47	7924.47	2.29541e-14	13078	65.0336	0.007	0.00745009	0.0087	0.218391	0.271429	24.2857	0.360418	65.0336	6.9059	2.2728	0.5087	2.9598	1.652	0.5764	0.0365	0.0603	0.0566	0.0275	0	0	0	0	0	0	0	0	0	0	0.0002	0.0004	0.0003	0.003	0.0026	0.0013
63d2	beech	63d2	0.0021	0.2033	0.02033	0.0172552	17.8196	18.6031	18.6031	-1.90974e-14	8858.62	8858.62	2.05336e-14	13439.9	51.7153	0.006	0.00603879	0.0066	0.318182	0.35	10	0.48273	51.7153	8.8595	3.8031	1.5437	3.8378	0.3544	0.2046	0	0	0	0	0	0	0	0	0	0	0	0	0	0	0.0003	0.0008	0.0008	0.0037	0.0005	0.0005
63d3	beech	63d3	0.0018	0.1612	0.01612	0.013992	15.2087	24.1923	24.1924	0.000413355	13440.2	13440.2	-0.000413353	20233.3	50.5427	0.005	0.00493739	0.0056	0.321429	0.36	12	0.483887	50.5427	13.2807	5.287	2.9544	2.4271	0.1977	0.0455	0	0	0	0	0	0	0	0	0	0	0	0	0	0	0.0004	0.001	0.0016	0.0022	0.0003	0.0001
64p1	beech	64p1	0.0081	0.1957	0.01957	0.0168234	16.326	46.9351	46.7622	-0.368381	5773.11	5794.46	0.369743	9219.44	59.6963	0.014	0.0141179	0.0166	0.487952	0.578571	18.5714	0.779241	59.6963	20.7392	13.5783	5.4848	4.4092	1.024	1.1509	0.2199	0.1015	0.0317	0.0227	0	0	0	0	0	0	0	0	0	0	0.0007	0.0027	0.0031	0.0042	0.0016	0.0027
64p2	beech	64p2	0.0054	0.1553	0.01553	0.0132455	17.2472	40.7917	40.7232	-0.167926	7541.33	7554.02	0.168209	11961	58.6062	0.008	0.00772689	0.0089	0.606742	0.675	11.25	0.96233	58.6062	22.6762	12.1856	3.1537	1.8229	0.5148	0.1295	0.1834	0	0.0571	0	0	0	0	0	0	0	0	0	0	0	0.0008	0.0026	0.0017	0.0018	0.0008	0.0003
64p3	beech	64p3	0.0166	0.2592	0.02592	0.0224895	15.2539	62.8314	62.7716	-0.0951753	3781.42	3785.02	0.095266	7415.71	96.1089	0.033	0.0331541	0.0489	0.339468	0.50303	48.1818	0.665728	96.1089	24.5863	19.16	3.9757	3.4341	2.5723	4.0422	1.9821	1.1995	0.7572	0.5462	0.2664	0.0941	0.1005	0.0344	0	0.0206	0	0	0	0	0.0009	0.0036	0.0022	0.0034	0.004	0.0095
65p1	beech	65p1	0.0124	0.2738	0.02738	0.0234845	16.5874	62.5399	62.522	-0.0286217	5042.1	5043.54	0.0286299	7502.91	48.8053	0.037	0.0368226	0.0403	0.307692	0.335135	8.91892	0.457862	48.8053	12.9754	24.0423	6.269	9.85	4.1235	3.5323	0.9844	0.2995	0.1871	0.1787	0.0433	0.0275	0.009	0	0	0	0	0	0	0	0.0005	0.0045	0.0034	0.0097	0.0064	0.008
65p2	beech	65p2	0.0108	0.2868	0.02868	0.0246099	16.5384	45.6207	45.6117	-0.0197279	4223.31	4224.14	0.0197318	7221.71	70.9966	0.029	0.029472	0.0371	0.291105	0.372414	27.931	0.49778	70.9966	12.7969	16.772	4.1903	2.1109	1.5424	4.466	1.9852	0.7087	0.7692	0.186	0.0566	0.0275	0	0	0	0	0	0	0	0	0.0005	0.0035	0.0023	0.0021	0.0024	0.0101
65p3	beech	65p3	0.002	0.1713	0.01713	0.0143148	19.6666	26.115	26.1059	-0.0348459	13053	13057.5	0.034858	20194.1	54.7091	0.006	0.00601859	0.0065	0.307692	0.333333	8.33333	0.476028	54.7091	14.0889	5.9641	2.7799	2.8596	0.3357	0.0708	0.0069	0	0	0	0	0	0	0	0	0	0	0	0	0	0.0005	0.001	0.0016	0.0027	0.0005	0.0002
67d1	beech	67d1	0.0033	0.202	0.0202	0.0171968	17.4635	35.681	35.681	0	10812.4	10812.4	0	19048.1	76.1689	0.011	0.0114348	0.0146	0.226027	0.3	32.7273	0.39819	76.1689	17.6352	9.3742	0.7669	3.0607	2.823	1.8915	0.0798	0.0497	0	0	0	0	0	0	0	0	0	0	0	0	0.0006	0.0015	0.0004	0.0031	0.0044	0.0041
67d2	beech	67d2	0.0085	0.1685	0.01685	0.0139339	20.9283	85.7781	85.7407	-0.0436009	10087.1	10091.5	0.0436199	17590.7	74.3871	0.019	0.0191278	0.0228	0.372807	0.447368	20	0.650127	74.3871	47.063	24.9243	5.2137	5.3816	1.3053	1.0182	0.4425	0.1776	0.149	0.0248	0.0407	0	0	0	0	0	0	0	0	0	0.0016	0.0046	0.0029	0.0055	0.002	0.0024
67d3	beech	67d3	0.0224	0.2296	0.02296	0.019781	16.0711	116.091	115.96	-0.112843	5176.78	5182.63	0.11297	11592.3	123.929	0.048	0.0480653	0.0798	0.280702	0.466667	66.25	0.628572	123.929	52.1198	37.4673	5.4514	4.2082	3.6514	6.0094	2.5814	1.3837	1.1604	0.6244	0.3288	0.1473	0.0724	0.3299	0.0476	0.2094	0.0513	0.0476	0.0317	0.0365	0.0018	0.0068	0.003	0.0042	0.0057	0.014
68d1	beech	68d1	0.0018	0.161	0.0161	0.0130735	23.1497	18.9316	18.9314	-0.00105643	10517.4	10517.6	0.00105645	14898.9	41.6593	0.004	0.00385415	0.0036	0.5	0.45	-10	0.708296	41.6593	9.2803	7.3344	1.4397	0.811	0.0433	0.0227	0	0	0	0	0	0	0	0	0	0	0	0	0	0	0.0003	0.0015	0.0008	0.0008	0.0001	0.0001
68d2	beech	68d2	0.0036	0.2384	0.02384	0.0198734	19.9591	19.9253	19.911	-0.0717681	5530.83	5534.81	0.0718196	7880.33	42.48	0.009	0.00889421	0.0088	0.409091	0.4	-2.22222	0.582873	42.48	6.6182	5.5354	3.3293	3.1779	0.7668	0.3638	0.0562	0.0634	0	0	0	0	0	0	0	0	0	0	0	0	0.0002	0.0011	0.0018	0.0032	0.0012	0.0008
68d3	beech	68d3	0.0021	0.1739	0.01739	0.014652	18.687	21.3077	21.3077	0	10146.5	10146.5	0	14403.5	41.9551	0.005	0.00506088	0.0051	0.411765	0.42	2	0.584521	41.9551	9.3201	7.571	2.302	1.9169	0.055	0.1427	0	0	0	0	0	0	0	0	0	0	0	0	0	0	0.0003	0.0014	0.0012	0.0018	0.0001	0.0003
68p1	beech	68p1	0.0112	0.2677	0.02677	0.0231003	15.886	40.7701	40.6142	-0.382388	3626.27	3640.19	0.383856	6263.32	72.7207	0.023	0.0229471	0.0294	0.380952	0.486957	27.8261	0.657984	72.7207	14.1648	12.6167	1.8835	3.1137	2.2853	4.6042	1.255	0.242	0.2733	0.018	0.0303	0.1205	0.0069	0	0	0	0	0	0	0	0.0005	0.0023	0.001	0.0031	0.0036	0.0106
68p2	beech	68p2	0.002	0.187	0.0187	0.0162869	14.8164	11.76	11.6597	-0.852891	5829.85	5880	0.860228	7439.89	27.6172	0.003	0.00322984	0.0031	0.645161	0.666667	3.33333	0.823337	27.6172	3.6428	4.5355	2.8135	0.652	0.0159	0	0	0	0	0	0	0	0	0	0	0	0	0	0	0	0.0001	0.0008	0.0016	0.0006	0	0
68p3	beech	68p3	0.0027	0.1811	0.01811	0.0150408	20.4061	20.6439	20.6439	3.4419e-14	7645.89	7645.89	-3.56856e-14	10422.6	36.3166	0.005	0.00531764	0.005	0.54	0.54	2.05597e-14	0.736109	36.3166	8.1574	8.2902	2.982	1.1075	0.0407	0.0455	0.0206	0	0	0	0	0	0	0	0	0	0	0	0	0	0.0003	0.0017	0.0017	0.001	0.0001	0.0001
69d1	beech	69d1	0.0427	0.3962	0.03962	0.0343837	15.2292	98.4575	98.2938	-0.166265	2301.96	2305.8	0.166542	4126.31	79.2517	0.121	0.121386	0.1636	0.261002	0.352893	35.2066	0.467851	79.2517	21.2264	27.9689	11.7218	8.7437	2.2472	4.9382	7.5402	4.303	3.3943	3.0912	1.5867	0.3524	0.2813	0.3194	0.1505	0.0877	0	0.2029	0.0137	0.1243	0.0007	0.0059	0.0064	0.0085	0.0035	0.0121
69d2	beech	69d2	0.0118	0.254	0.0254	0.0215854	17.6722	56.9287	56.8996	-0.0511166	4822	4824.47	0.0511427	7920.17	64.2507	0.029	0.0288462	0.0342	0.345029	0.406897	17.931	0.566713	64.2507	19.1945	16.9861	6.4314	6.5681	2.759	2.9068	0.8214	0.7834	0.2696	0.1159	0.0296	0.0338	0	0	0	0	0	0	0	0	0.0007	0.0033	0.0036	0.0067	0.0043	0.0066
69d3	beech	69d3	0.0057	0.2514	0.02514	0.0217308	15.6885	32.4793	32.4793	0	5698.12	5698.12	0	9697.04	70.1795	0.016	0.0161223	0.0205	0.278049	0.35625	28.125	0.473182	70.1795	10.6088	12.2621	3.2076	0.8141	0.3551	3.6224	1.3191	0.2151	0.0296	0.0206	0	0.0248	0	0	0	0	0	0	0	0	0.0004	0.0026	0.0017	0.0007	0.0006	0.0087
73p1	beech	73p1	0.0122	0.2822	0.02822	0.0249201	13.242	38.389	38.3546	-0.089609	3143.82	3146.64	0.0896894	5529.01	75.8691	0.024	0.024011	0.0329	0.370821	0.508333	37.0833	0.652159	75.8691	11.8968	12.5761	2.0879	1.9822	2.8098	4.4964	0.8692	0.6804	0.3864	0.3849	0.1597	0	0	0	0.0248	0	0	0	0	0	0.0004	0.0023	0.0012	0.002	0.0044	0.01
73p2	beech	73p2	0.0012	0.1652	0.01652	0.0140055	17.9537	13.2538	13.2448	-0.0679051	11037.3	11044.8	0.0679512	16227.6	47.0242	0.003	0.00284086	0.003	0.4	0.4	0	0.588097	47.0242	6.4204	4.6867	1.2419	0.6415	0.0946	0.1597	0	0	0	0	0	0	0	0	0	0	0	0	0	0	0.0002	0.001	0.0007	0.0006	0.0001	0.0004
73p3	beech	73p3	0.0031	0.1804	0.01804	0.0154791	16.544	21.8353	21.7454	-0.411719	7014.65	7043.65	0.413421	10970.7	56.3973	0.006	0.00558113	0.0064	0.484375	0.516667	6.66667	0.757549	56.3973	11.0722	5.2474	2.4223	2.1657	0.493	0.3178	0.027	0	0	0	0	0	0	0	0	0	0	0	0	0	0.0004	0.0011	0.0013	0.002	0.0008	0.0007
74d1	beech	74d1	0.01	0.2063	0.02063	0.0173859	18.6594	76.4669	76.401	-0.0861811	7640.1	7646.69	0.0862554	14111.1	84.6978	0.026	0.0255601	0.0335	0.298507	0.384615	28.8462	0.551337	84.6978	36.8541	20.4981	5.5853	6.2691	1.9603	3.2515	1.1148	0.3335	0.3292	0.1089	0.0893	0.0069	0	0	0	0	0	0	0	0	0.0013	0.0037	0.0031	0.0062	0.003	0.0075
74d2	beech	74d2	0.0099	0.2104	0.02104	0.0179229	17.3917	65.0241	64.9616	-0.0961182	6561.78	6568.09	0.0962107	13052	98.9091	0.023	0.0226077	0.0326	0.303681	0.430435	41.7391	0.604049	98.9091	29.5067	20.5352	5.2867	2.9521	1.579	2.5763	1.2282	0.4924	0.3147	0.1063	0.0819	0.1187	0.0497	0.1337	0	0	0	0	0	0	0.001	0.0039	0.0029	0.003	0.0025	0.006
74d3	beech	74d3	0.0125	0.282	0.0282	0.0246027	14.6217	44.8936	44.8935	-0.000222749	3591.48	3591.49	0.000222749	6058.12	68.6804	0.028	0.0280396	0.036	0.347222	0.446429	28.5714	0.585696	68.6804	15.2669	12.0132	2.4111	5.8875	2.1791	4.0805	1.4344	0.7746	0.6813	0.1332	0.0248	0.0069	0	0	0	0	0	0	0	0	0.0005	0.0023	0.0013	0.006	0.0034	0.0096
75p2	beech	75p2	0.0031	0.1562	0.01562	0.0126701	23.282	36.2797	36.2427	-0.101985	11691.2	11703.1	0.10209	17142	46.6229	0.007	0.00695209	0.0067	0.462687	0.442857	-4.28571	0.678404	46.6229	19.4614	12.0263	2.3695	2.054	0.1512	0.1539	0.0264	0	0	0	0	0	0	0	0	0	0	0	0	0	0.0007	0.0022	0.0013	0.0019	0.0002	0.0003
75p3	beech	75p3	0.0058	0.1426	0.01426	0.0112181	27.1157	16.206	16.197	-0.055535	2792.59	2794.14	0.0555658	3837.64	37.4224	0.003	0.00258824	0.0022	2.63636	1.93333	-26.6667	3.62295	37.4224	9.6649	5.2417	1.0473	0.1348	0.0592	0.0491	0	0	0	0	0	0	0	0	0	0	0	0	0	0	0.0003	0.001	0.0006	0.0001	0.0001	0.0001
8d1	beech	8d1	0.0035	0.1821	0.01821	0.0146209	24.5476	29.3554	29.321	-0.117185	8377.43	8387.26	0.117322	12933.2	54.3816	0.008	0.00764536	0.0076	0.460526	0.4375	-5	0.710968	54.3816	13.3197	10.9375	2.1882	1.647	0.6343	0.5288	0.0655	0	0	0	0	0	0	0	0	0	0	0	0	0	0.0005	0.0019	0.0012	0.0016	0.001	0.0012
8d2	beech	8d2	0.0164	0.2152	0.02152	0.0180504	19.2218	111.826	111.66	-0.148981	6808.51	6818.67	0.149203	11175.5	64.1396	0.041	0.0406741	0.0469	0.34968	0.4	14.3902	0.573964	64.1396	43.6629	39.8167	7.3461	10.0871	5.2045	4.0972	0.9044	0.2469	0.2225	0.0486	0	0.0227	0	0	0	0	0	0	0	0	0.0016	0.0076	0.004	0.0101	0.0081	0.0096
8d3	beech	8d3	0.0105	0.2725	0.02725	0.0229001	18.9953	54.7763	54.7422	-0.0622532	5213.54	5216.79	0.062292	10474.8	100.915	0.032	0.0319459	0.0453	0.231788	0.328125	41.5625	0.465697	100.915	19.6278	18.3977	5.131	3.2499	1.0367	2.5321	1.1372	1.4184	0.9317	0.4016	0.3331	0.3325	0.1522	0.0603	0	0	0	0	0	0	0.0007	0.0036	0.0029	0.0031	0.0016	0.006
8p1	beech	8p1	0.0083	0.2206	0.02206	0.0185187	19.1228	47.6979	47.6977	-0.000419306	5746.71	5746.73	0.000419307	9214.62	60.3461	0.018	0.0182306	0.0206	0.402913	0.461111	14.4444	0.646055	60.3461	17.0511	17.0203	4.008	6.1916	1.4913	1.2758	0.3378	0.111	0.0892	0.0407	0.0069	0.0132	0.0381	0.0227	0	0	0	0	0	0	0.0006	0.0032	0.0022	0.0059	0.0023	0.0029
8p2	beech	8p2	0.0055	0.2764	0.02764	0.0243944	13.3046	23.439	23.3701	-0.293955	4249.11	4261.64	0.294821	7080.08	66.6249	0.014	0.0140639	0.0182	0.302198	0.392857	30	0.503537	66.6249	6.2191	9.2471	1.2758	1.2966	1.2047	2.2556	1.4441	0.2934	0.0814	0.0227	0.0296	0	0	0	0	0	0	0	0	0	0.0002	0.0019	0.0007	0.0013	0.0019	0.0052
8p3	beech	8p3	0.0141	0.2291	0.02291	0.019789	15.7711	73.8942	73.8742	-0.0270657	5239.3	5240.72	0.0270731	8439.61	61.0826	0.03	0.0304614	0.0366	0.385246	0.47	22	0.620564	61.0826	23.7029	27.3915	8.7612	5.8899	2.6675	3.7601	0.6645	0.6255	0.2844	0.0934	0.0333	0	0	0	0	0	0	0	0	0	0.0008	0.0053	0.0047	0.0057	0.0042	0.0083
10_Pot_arg	herb	10_Pot_arg	0.0196	0.215	0.0215	0.0176771	21.6264	205.901	205.515	-0.187663	10485.4	10505.2	0.188016	20227.6	92.9118	0.075	0.0747524	0.0973	0.201439	0.261333	29.7333	0.388599	92.9118	72.0356	88.2589	21.6	13.2257	2.4143	3.1012	1.5095	0.7003	1.0796	0.1649	0.1951	0.0227	0.0069	0.0661	0.0323	0.4004	0.5367	0.0777	0.0867	0	0.0026	0.0171	0.0118	0.0128	0.0038	0.0071
10_Pot_rec	herb	10_Pot_rec	0.0222	0.3	0.03	0.0247548	21.1885	89.7079	89.526	-0.202769	4032.7	4040.9	0.203181	9855.21	144.382	0.063	0.0634108	0.1053	0.210826	0.352381	67.1429	0.515222	144.382	26.7995	33.2837	8.7046	7.2738	3.678	3.8842	1.3667	0.6021	0.9234	0.2469	0.6297	0.3446	0.1015	0.1507	0.2851	0.2173	0.6153	0.0936	0.0365	0.2888	0.001	0.0064	0.0048	0.0072	0.0057	0.0091
10_Ver_bec	herb	10_Ver_bec	0.0064	0.2077	0.02077	0.0170366	21.914	85.4218	85.3809	-0.04788	13340.8	13347.2	0.047903	19260.6	44.3743	0.029	0.0289422	0.0281	0.227758	0.22069	-3.10345	0.328824	44.3743	26.8629	40.5772	6.2253	7.8125	2.2129	1.1436	0.3695	0.0259	0.1511	0	0	0	0	0	0	0	0	0	0	0	0.001	0.008	0.0034	0.0077	0.0034	0.0025
11_Pot_arg	herb	11_Pot_arg	0.0133	0.2421	0.02421	0.0202136	19.7706	107.883	107.883	-9.26933e-05	8111.47	8111.48	9.26934e-05	16611.8	104.793	0.05	0.0496628	0.0709	0.187588	0.266	41.8	0.384168	104.793	37.9153	40.7453	10.5439	8.2618	3.1848	2.8427	1.4399	0.5855	0.1565	0.1523	0.1844	0.6352	0.423	0.4923	0.1385	0.0882	0.093	0	0	0	0.0014	0.0079	0.0058	0.0082	0.005	0.0065
11_Pot_rec_new	herb	11_Pot_rec_new	0.0236	0.2936	0.02936	0.0237937	23.3941	151.932	151.217	-0.471	6407.48	6437.81	0.473228	12960.3	102.268	0.103	0.102861	0.136	0.173529	0.229126	32.0388	0.350994	102.268	43.9444	56.7317	16.2326	13.2224	4.2309	4.7197	3.8716	2.5434	1.9536	1.0293	0.7673	0.4526	0.4014	0.1801	0.0159	0.0566	0.1914	0.5204	0.0069	0.1444	0.0016	0.0113	0.0089	0.0129	0.0066	0.011
12_Pot_arg	herb	12_Pot_arg	0.0211	0.2629	0.02629	0.0216947	21.1815	196.754	196.615	-0.0706975	9318.23	9324.82	0.0707475	17385.2	86.5717	0.107	0.106806	0.1356	0.155605	0.197196	26.729	0.290314	86.5717	57.0516	77.8726	23.6	15.9185	5.3492	6.5699	2.9843	1.8516	2.2979	1.0462	0.7464	0.3242	0.1221	0.5708	0.0085	0.1015	0.0365	0	0.0296	0.1332	0.002	0.0152	0.0132	0.0155	0.0083	0.0155
12_Pot_rec	herb	12_Pot_rec	0.0155	0.2181	0.02181	0.0177699	22.7359	109.928	109.821	-0.0973366	7085.21	7092.12	0.0974315	14594	105.978	0.041	0.0410685	0.0561	0.276292	0.378049	36.8293	0.569101	105.978	44.0201	41.4628	10.5438	6.3089	2.0634	2.2729	1.0185	0.302	0.1738	0.4657	0	0	0.1533	0.8559	0.1797	0	0	0	0	0	0.0016	0.0079	0.0058	0.0061	0.0032	0.0053
12_Pot_tab	herb	12_Pot_tab	0.0076	0.2314	0.02314	0.0190601	21.4056	101.23	101.012	-0.214661	13291.1	13319.7	0.215123	21720.4	63.4211	0.043	0.042572	0.0471	0.161359	0.176744	9.53488	0.263694	63.4211	31.7446	41.8733	10.8034	7.9444	2.7713	3.1769	1.2418	0.5584	0.4493	0.2447	0.1565	0.0275	0.0132	0.0069	0	0	0	0	0	0	0.0012	0.008	0.006	0.0078	0.0043	0.0073
12_Ver_bec	herb	12_Ver_bec	0.0418	0.3248	0.03248	0.0274641	18.2635	416.479	416.329	-0.0360162	9960.03	9963.61	0.0360292	17659.7	77.3056	0.345	0.345076	0.4373	0.0955866	0.121159	26.7536	0.16948	77.3056	83.3362	147.939	60.403	49.2144	16.6551	22.821	12.1372	5.8197	5.9791	3.5146	2.4541	1.5247	0.9583	1.2023	0.4329	0.7312	0.2802	0.4881	0.0772	0.3606	0.003	0.0311	0.0333	0.0481	0.026	0.0538
29_Pot_tab	herb	29_Pot_tab	0.0058	0.1974	0.01974	0.0167198	18.0633	53.4954	53.4754	-0.0373864	9219.9	9223.34	0.0374004	17354.4	88.228	0.016	0.016372	0.0221	0.262443	0.3625	38.125	0.493992	88.228	22.769	19.3277	5.3248	3.1788	0.6996	0.9993	0.3202	0.0529	0	0.3743	0.1978	0.1945	0.0365	0	0	0	0	0	0	0	0.0008	0.0037	0.0029	0.003	0.0011	0.0022
7_Pot_arg	herb	7_Pot_arg	0.0186	0.2401	0.02401	0.0196348	22.283	166.773	166.521	-0.151343	8952.73	8966.3	0.151573	17631.7	96.9421	0.076	0.0755093	0.0993	0.187311	0.244737	30.6579	0.368895	96.9421	59.8133	62.4508	17.0454	12.5166	3.3088	4.8818	1.878	1.6478	0.9357	0.3759	0.25	0.1131	0.1723	0.5508	0.1676	0.1972	0.0856	0.1005	0	0.0296	0.0022	0.0123	0.0094	0.0122	0.0052	0.0116
7_Pot_tab	herb	7_Pot_tab	0.0176	0.1981	0.01981	0.0160194	23.6624	161.132	160.849	-0.175943	9139.12	9155.23	0.176253	22862.5	150.161	0.05	0.0496639	0.0811	0.217016	0.352	62.2	0.54289	150.161	76.6816	57.8939	11.2734	6.5509	1.8191	2.3847	1.2964	0.34	0.5747	0.5292	0.1089	0.0518	0.0671	0.1615	0	0.0422	0.3341	0.3633	0.0682	0.3075	0.0027	0.0105	0.0062	0.0063	0.0028	0.0054
7_Ver_bec	herb	7_Ver_bec	0.0107	0.2346	0.02346	0.0202853	15.6502	127.251	127.245	-0.00495084	11892	11892.6	0.00495109	18362.7	54.4118	0.055	0.0550057	0.0635	0.168504	0.194545	15.4545	0.26019	54.4118	35.818	48.9331	16.9596	15.5152	4.1733	3.024	1.1217	0.7731	0.3099	0.2495	0.2104	0.1195	0.0063	0.0312	0	0	0	0	0	0	0.0013	0.0099	0.0095	0.0153	0.0064	0.0068
8_Pot_arg	herb	8_Pot_arg	0.0258	0.2702	0.02702	0.0219643	23.0176	234.76	234.339	-0.179205	9082.91	9099.21	0.179526	17656.1	94.3884	0.135	0.134612	0.1726	0.149479	0.191111	27.8519	0.290569	94.3884	78.832	79.4637	25.7733	21.5127	7.3418	9.0819	3.488	3.0492	2.2556	0.6146	0.7978	0.1451	0.221	0.6773	0.2757	0.1385	0.4536	0.14	0	0.0772	0.0029	0.0159	0.0142	0.0211	0.0114	0.0215
8_Pot_reg	herb	8_Pot_reg	0.0126	0.2437	0.02437	0.0199898	21.912	73.9167	73.7075	-0.283021	5849.8	5866.4	0.283825	11835	102.314	0.034	0.0344781	0.0468	0.269231	0.370588	37.6471	0.544692	102.314	27.7144	25.0474	7.7746	6.0588	2.0843	1.5763	2.0013	0.4302	0.1342	0.0365	0.0476	0.3046	0	0	0	0	0.4746	0	0	0.0227	0.001	0.005	0.0043	0.0058	0.0032	0.0037
8_Ver_bec_new	herb	8_Ver_bec_new	0.0168	0.2351	0.02351	0.0197404	19.0956	239.663	239.62	-0.0181087	14263.1	14265.7	0.018112	20965.5	46.9916	0.104	0.104039	0.1078	0.155844	0.161538	3.65385	0.229078	46.9916	58.2666	105.386	41.6021	20.2884	4.665	4.641	2.3799	0.7779	0.6797	0.5324	0.08	0.2116	0.0455	0.0566	0.0069	0	0	0	0	0	0.0021	0.0222	0.023	0.0194	0.0073	0.0107
9_Pot_arg	herb	9_Pot_arg	0.0395	0.2966	0.02966	0.024959	18.8349	371.138	370.804	-0.0899127	9387.45	9395.89	0.0899936	19481.6	107.528	0.257	0.256429	0.3765	0.104914	0.153696	46.4981	0.217725	107.528	111.633	123.74	40.9224	35.9896	13.0628	17.1423	6.1852	5.2794	5.2629	2.6946	2.4702	1.2304	0.7414	0.8056	0.6717	0.8471	0.8339	0.3936	0.3008	0.5968	0.004	0.0241	0.0226	0.0354	0.0204	0.0399
9_Pot_rec	herb	9_Pot_rec	0.0379	0.2795	0.02795	0.0230961	21.0163	308.263	307.728	-0.173586	8119.46	8133.58	0.173887	17287.7	112.917	0.189	0.189136	0.2745	0.138069	0.200529	45.2381	0.293972	112.917	105.476	104.717	28.8654	23.3989	10.0758	12.3536	6.9961	4.6607	3.3469	2.5636	1.5372	0.7866	0.4292	0.7128	0.2399	0.6537	0.0309	0.0137	0.1327	0.7369	0.0038	0.0205	0.016	0.0229	0.0157	0.0282
[truncated: 74 more columns]

## Sheet: Beech_WRHIZO
RHIZO 2013e	Operator	Analysis Date Time	ImageFileName	ImageAcqDeviceAndSoftwareInfo DateTimeModified	AnalysedRegionArea(cm2)	AnalysedRegionWidth(cm)	AnalysedRegionHeight(cm)	Left Top Right Bottom NExclusions	DevOrder Criteria	ImgType CalibMeth TPU Units PxSizeH PxSizeV [CalFile]	PxClassif	Filters	Fractal PxMin PxMax	SoilVol(m3)	Length(cm)	RatioHypLeafToRootLen	ProjArea(cm2)	RatioHypLeafToRootArea	SurfArea(cm2)		AvgDiam(mm)		LenPerVol(cm/m3)		RootVolume(cm3)	FractalDimension	FractalDeviation	Tips	Forks	Crossings	NofLinks	Altitude	ExternalPathLength	LinkAvgLength(cm)	LinkAvgProjArea(cm2)	LinkAvgSurfArea(cm2)	LinkAvgDiam(mm)	LinkAvgBrAngle(deg)	NofNodules	HypocotylLeafArea	HypocotylLeafLength	NAxis	Main NAxis	Main TotLength	Lateral NAxis	Lateral TotLength	Tertiary NAxis	Tertiary TotLength	NSeedlings
SampleId	COLOR	Name	OwnerGroup	Specifications/NClass	Def Filt/Bg	Length(cm)	ProjArea(cm2)	SurfArea(cm2)	AvgDiam(mm)	Volume(cm3)	Tips
SampleId	LINK	Link#	Seedling#		Length(cm)	ProjArea(cm2)	SurfArea(cm2)	AvgDiam(mm)	EE-EI-II-IL-BL	Angle(deg)	Magnitude	Altitude	Order	Father	Brother1	Brother2	Baby1	Baby2	Baby3
SampleId	DEV	Order#	Seedling#	NofLinks	TotalLength(cm)	TotalProjArea(cm2)	TotSurfArea(cm2)	AvgLength(cm)	AvgProjArea(cm2)	AvgSurfArea(cm2)	AvgDiam(mm)
SampleId	AXIS	Order#	Seedling#	Axis#	TotalLength(cm)	TotalProjArea(cm2)	TotSurfArea(cm2)	AvgLength(cm)	AvgProjArea(cm2)	AvgSurfArea(cm2)	AvgDiam(mm)									NofLinks	FirstLink#	SecondLink#	ThirdLink#	...
10p1	NoName	20.02.2017 17:54	10p1.TIF	Regent Instruments Inc. WinRHIZO Reg 2005c	11.0177	2.8575	8.02	486 636 936 1899 0	MAG ANG DIAM LEN	Grey Intr cm 0.006350 0.006350	GreyThdMan-144	Smooth Off Area Off LWRatio Off	Off	1	55.662		1.3628		4.2814		0.2448		55.662		0.026			190	424	93									0
10p2	NoName	20.02.2017 17:54	10p2.TIF	Regent Instruments Inc. WinRHIZO Reg 2005c	5.2106	3.5052	6.4579	102 750 654 1767 0	MAG ANG DIAM LEN	Grey Intr cm 0.006350 0.006350	GreyThdMan-144	Smooth Off Area Off LWRatio Off	Off	1	20.1087		0.3463		1.088		0.1722		20.1087		0.005			61	114	20									0
10p3	NoName	20.02.2017 17:55	10p3.TIF	Regent Instruments Inc. WinRHIZO Reg 2005c	16.2571	5.1816	11.0109	198 180 1014 1914 0	MAG ANG DIAM LEN	Grey Intr cm 0.006350 0.006350	GreyThdMan-144	Smooth Off Area Off LWRatio Off	Off	1	50.1585		1.7373		5.4578		0.3464		50.1585		0.047			176	274	34									0
11d1	NoName	20.02.2017 17:56	11d1.TIF	Regent Instruments Inc. WinRHIZO Reg 2005c	13.7859	5.8483	9.2012	255 402 1176 1851 0	MAG ANG DIAM LEN	Grey Intr cm 0.006350 0.006350	GreyThdMan-144	Smooth Off Area Off LWRatio Off	Off	1	59.7087		1.6409		5.1551		0.2748		59.7087		0.035			283	570	125									0
11d2	NoName	20.02.2017 17:56	11d2.TIF	Regent Instruments Inc. WinRHIZO Reg 2005c	5.556	2.0574	4.7244	567 1005 891 1749 0	MAG ANG DIAM LEN	Grey Intr cm 0.006350 0.006350	GreyThdMan-144	Smooth Off Area Off LWRatio Off	Off	1	27.8261		0.5471		1.7187		0.1966		27.8261		0.008			107	253	61									0
11d3	NoName	20.02.2017 17:56	11d3.TIF	Regent Instruments Inc. WinRHIZO Reg 2005c	7.4687	3.048	4.4006	516 897 996 1590 0	MAG ANG DIAM LEN	Grey Intr cm 0.006350 0.006350	GreyThdMan-144	Smooth Off Area Off LWRatio Off	Off	1	17.0204		0.3756		1.1801		0.2207		17.0204		0.007			69	76	7									0
11p1	NoName	20.02.2017 17:57	11p1.TIF	Regent Instruments Inc. WinRHIZO Reg 2005c	22.1795	6.2865	11.0299	177 222 1167 1959 0	MAG ANG DIAM LEN	Grey Intr cm 0.006350 0.006350	GreyThdMan-144	Smooth Off Area Off LWRatio Off	Off	1	60.5876		1.1855		3.7244		0.1957		60.5876		0.018			331	273	37									0
11p2	NoName	20.02.2017 17:58	11p2.TIF	Regent Instruments Inc. WinRHIZO Reg 2005c	56.0545	8.1534	11.9063	24 132 1308 2007 0	MAG ANG DIAM LEN	Grey Intr cm 0.006350 0.006350	GreyThdMan-144	Smooth Off Area Off LWRatio Off	Off	1	92.8407		2.5821		8.1118		0.2781		92.8407		0.056			522	403	53									0
11p3	NoName	20.02.2017 17:58	11p3.TIF	Regent Instruments Inc. WinRHIZO Reg 2005c	21.1975	4.0957	9.6012	402 402 1047 1914 0	MAG ANG DIAM LEN	Grey Intr cm 0.006350 0.006350	GreyThdMan-144	Smooth Off Area Off LWRatio Off	Off	1	50.2079		1.5369		4.8282		0.3061		50.2079		0.037			252	207	24									0
13d1	NoName	20.02.2017 17:59	13d1.TIF	Regent Instruments Inc. WinRHIZO Reg 2005c	5.3998	2.2289	5.0292	435 873 786 1665 0	MAG ANG DIAM LEN	Grey Intr cm 0.006350 0.006350	GreyThdMan-144	Smooth Off Area Off LWRatio Off	Off	1	14.4804		0.2572		0.8081		0.1776		14.4804		0.004			64	63	10									0
13d2	NoName	20.02.2017 17:59	13d2.TIF	Regent Instruments Inc. WinRHIZO Reg 2005c	11.297	4.4387	6.7627	399 609 1098 1674 0	MAG ANG DIAM LEN	Grey Intr cm 0.006350 0.006350	GreyThdMan-144	Smooth Off Area Off LWRatio Off	Off	1	31.6119		0.5765		1.811		0.1824		31.6119		0.008			125	236	51									0
13d3	NoName	20.02.2017 17:59	13d3.TIF	Regent Instruments Inc. WinRHIZO Reg 2005c	9.8593	2.6479	7.1818	450 618 867 1749 0	MAG ANG DIAM LEN	Grey Intr cm 0.006350 0.006350	GreyThdMan-144	Smooth Off Area Off LWRatio Off	Off	1	38.7268		0.6198		1.9472		0.16		38.7268		0.008			138	199	66									0
13p1	NoName	20.02.2017 18:00	13p1.TIF	Regent Instruments Inc. WinRHIZO Reg 2005c	27.9717	6.6675	10.5156	123 228 1173 1884 0	MAG ANG DIAM LEN	Grey Intr cm 0.006350 0.006350	GreyThdMan-144	Smooth Off Area Off LWRatio Off	Off	1	78.8747		2.196		6.8989		0.2784		78.8747		0.048			232	384	70									0
13p2	NoName	20.02.2017 18:01	13p2.TIF	Regent Instruments Inc. WinRHIZO Reg 2005c	25.9184	4.6482	10.0203	210 264 942 1842 1	MAG ANG DIAM LEN	Grey Intr cm 0.006350 0.006350	GreyThdMan-144	Smooth Off Area Off LWRatio Off	Off	1	75.5909		2.1621		6.7925		0.286		75.5909		0.049			295	326	58									0
13p3	NoName	20.02.2017 18:01	13p3.TIF	Regent Instruments Inc. WinRHIZO Reg 2005c	19.6792	3.0861	9.506	528 477 1014 1974 0	MAG ANG DIAM LEN	Grey Intr cm 0.006350 0.006350	GreyThdMan-144	Smooth Off Area Off LWRatio Off	Off	1	51.1035		1.5091		4.7408		0.2953		51.1035		0.035			218	204	23									0
14p1	NoName	20.02.2017 18:01	14p1.TIF	Regent Instruments Inc. WinRHIZO Reg 2005c	26.3079	6.077	8.8773	177 543 1134 1941 0	MAG ANG DIAM LEN	Grey Intr cm 0.006350 0.006350	GreyThdMan-144	Smooth Off Area Off LWRatio Off	Off	1	62.9308		1.9085		5.9956		0.3033		62.9308		0.045			147	345	46									0
14p2	NoName	20.02.2017 18:02	14p2.TIF	Regent Instruments Inc. WinRHIZO Reg 2005c	17.8685	4.4006	10.4203	186 231 879 1872 0	MAG ANG DIAM LEN	Grey Intr cm 0.006350 0.006350	GreyThdMan-144	Smooth Off Area Off LWRatio Off	Off	1	29.9534		0.6239		1.9601		0.2083		29.9534		0.01			130	129	11									0
14p3	NoName	20.02.2017 18:02	14p3.TIF	Regent Instruments Inc. WinRHIZO Reg 2005c	20.8817	4.8006	9.4679	288 585 1044 2076 0	MAG ANG DIAM LEN	Grey Intr cm 0.006350 0.006350	GreyThdMan-144	Smooth Off Area Off LWRatio Off	Off	1	53.5697		1.2322		3.871		0.23		53.5697		0.022			145	219	54									0
15d1	NoName	20.02.2017 18:02	15d1.TIF	Regent Instruments Inc. WinRHIZO Reg 2005c	16.7703	3.1052	8.9535	480 300 969 1710 0	MAG ANG DIAM LEN	Grey Intr cm 0.006350 0.006350	GreyThdMan-144	Smooth Off Area Off LWRatio Off	Off	1	32.3485		0.679		2.1332		0.2099		32.3485		0.011			91	172	44									0
15d2	NoName	20.02.2017 18:03	15d2.TIF	Regent Instruments Inc. WinRHIZO Reg 2005c	7.0673	1.905	4.953	561 789 861 1569 0	MAG ANG DIAM LEN	Grey Intr cm 0.006350 0.006350	GreyThdMan-144	Smooth Off Area Off LWRatio Off	Off	1	14.5131		0.2571		0.8078		0.1772		14.5131		0.004			100	146	22									0
15d3	NoName	20.02.2017 18:03	15d3.TIF	Regent Instruments Inc. WinRHIZO Reg 2005c	12.7258	4.0576	6.096	468 918 1107 1878 0	MAG ANG DIAM LEN	Grey Intr cm 0.006350 0.006350	GreyThdMan-144	Smooth Off Area Off LWRatio Off	Off	1	32.9714		0.6045		1.8991		0.1833		32.9714		0.009			173	290	76									0
15p1	NoName	20.02.2017 18:03	15p1.TIF	Regent Instruments Inc. WinRHIZO Reg 2005c	31.6986	6.8199	9.5631	129 417 1203 1923 0	MAG ANG DIAM LEN	Grey Intr cm 0.006350 0.006350	GreyThdMan-144	Smooth Off Area Off LWRatio Off	Off	1	54.4889		1.3367		4.1994		0.2453		54.4889		0.026			228	233	45									0
15p2	NoName	20.02.2017 18:03	15p2.TIF	Regent Instruments Inc. WinRHIZO Reg 2005c	10.1668	3.429	6.3627	591 558 1131 1560 0	MAG ANG DIAM LEN	Grey Intr cm 0.006350 0.006350	GreyThdMan-144	Smooth Off Area Off LWRatio Off	Off	1	16.8032		0.5546		1.7423		0.33		16.8032		0.014			48	45	6									0
15p3	NoName	20.02.2017 18:04	15p3.TIF	Regent Instruments Inc. WinRHIZO Reg 2005c	11.1144	1.905	8.6677	726 492 1026 1857 0	MAG ANG DIAM LEN	Grey Intr cm 0.006350 0.006350	GreyThdMan-144	Smooth Off Area Off LWRatio Off	Off	1	22.0977		0.3883		1.2199		0.1757		22.0977		0.005			154	85	9									0
16d1	NoName	20.02.2017 18:04	16d1.TIF	Regent Instruments Inc. WinRHIZO Reg 2005c	12.6605	3.2385	8.0962	504 603 1014 1878 0	MAG ANG DIAM LEN	Grey Intr cm 0.006350 0.006350	GreyThdMan-144	Smooth Off Area Off LWRatio Off	Off	1	40.1143		0.8908		2.7985		0.2221		40.1143		0.016			171	247	52									0
16d2	NoName	20.02.2017 18:04	16d2.TIF	Regent Instruments Inc. WinRHIZO Reg 2005c	4.3384	3.5623	2.9337	522 987 1083 1449 0	MAG ANG DIAM LEN	Grey Intr cm 0.006350 0.006350	GreyThdMan-144	Smooth Off Area Off LWRatio Off	Off	1	9.1916		0.1338		0.4204		0.1456		9.1916		0.002			92	77	17									0
16d3	NoName	20.02.2017 18:05	16d3.TIF	Regent Instruments Inc. WinRHIZO Reg 2005c	14.5692	3.5814	9.4298	528 333 1092 1818 0	MAG ANG DIAM LEN	Grey Intr cm 0.006350 0.006350	GreyThdMan-144	Smooth Off Area Off LWRatio Off	Off	1	56.5713		1.3873		4.3584		0.2452		56.5713		0.027			281	632	130									0
16p1	NoName	20.02.2017 18:05	16p1.TIF	Regent Instruments Inc. WinRHIZO Reg 2005c	23.5203	5.3721	9.1059	201 375 1047 1809 0	MAG ANG DIAM LEN	Grey Intr cm 0.006350 0.006350	GreyThdMan-144	Smooth Off Area Off LWRatio Off	Off	1	48.8877		1.3935		4.3777		0.285		48.8877		0.031			158	169	27									0
16p2	NoName	20.02.2017 18:05	16p2.TIF	Regent Instruments Inc. WinRHIZO Reg 2005c	2.3506	2.5527	2.267	618 942 1020 1299 0	MAG ANG DIAM LEN	Grey Intr cm 0.006350 0.006350	GreyThdMan-144	Smooth Off Area Off LWRatio Off	Off	1	5.9115		0.1078		0.3388		0.1824		5.9115		0.002			60	30	4									0
16p3	NoName	20.02.2017 18:06	16p3.TIF	Regent Instruments Inc. WinRHIZO Reg 2005c	11.3564	3.029	6.6294	369 498 846 1542 0	MAG ANG DIAM LEN	Grey Intr cm 0.006350 0.006350	GreyThdMan-144	Smooth Off Area Off LWRatio Off	Off	1	28.3062		0.6576		2.0658		0.2323		28.3062		0.012			88	165	42									0
17d1	NoName	20.02.2017 18:06	17d1.TIF	Regent Instruments Inc. WinRHIZO Reg 2005c	5.3123	1.886	6.3246	366 669 663 1665 0	MAG ANG DIAM LEN	Grey Intr cm 0.006350 0.006350	GreyThdMan-144	Smooth Off Area Off LWRatio Off	Off	1	11.8825		0.2593		0.8148		0.2183		11.8825		0.004			61	48	6									0
17d2	NoName	20.02.2017 18:06	17d2.TIF	Regent Instruments Inc. WinRHIZO Reg 2005c	6.1687	1.4478	8.4582	678 324 906 1656 0	MAG ANG DIAM LEN	Grey Intr cm 0.006350 0.006350	GreyThdMan-144	Smooth Off Area Off LWRatio Off	Off	1	26.093		0.4063		1.2766		0.1557		26.093		0.005			340	228	63									0
17d3	NoName	20.02.2017 18:07	17d3.TIF	Regent Instruments Inc. WinRHIZO Reg 2005c	3.263	1.7145	4.3243	753 903 1023 1584 0	MAG ANG DIAM LEN	Grey Intr cm 0.006350 0.006350	GreyThdMan-144	Smooth Off Area Off LWRatio Off	Off	1	8.053		0.2558		0.8037		0.3177		8.053		0.006			21	28	2									0
18d1	NoName	20.02.2017 18:07	18d1.TIF	Regent Instruments Inc. WinRHIZO Reg 2005c	18.0513	4.6482	11.9253	351 96 1083 1974 0	MAG ANG DIAM LEN	Grey Intr cm 0.006350 0.006350	GreyThdMan-144	Smooth Off Area Off LWRatio Off	Off	1	71.2809		1.287		4.0431		0.1805		71.2809		0.018			304	398	106									0
18d2	NoName	20.02.2017 18:08	18d2.TIF	Regent Instruments Inc. WinRHIZO Reg 2005c	7.9852	2.5527	7.8867	354 528 756 1770 0	MAG ANG DIAM LEN	Grey Intr cm 0.006350 0.006350	GreyThdMan-144	Smooth Off Area Off LWRatio Off	Off	1	40.9861		0.7071		2.2216		0.1725		40.9861		0.01			169	224	65									0
18d3	NoName	20.02.2017 18:08	18d3.TIF	Regent Instruments Inc. WinRHIZO Reg 2005c	8.2218	2.5146	6.5532	603 729 999 1761 0	MAG ANG DIAM LEN	Grey Intr cm 0.006350 0.006350	GreyThdMan-144	Smooth Off Area Off LWRatio Off	Off	1	18.8244		0.4087		1.2838		0.2171		18.8244		0.007			68	79	13									0
18p1	NoName	20.02.2017 18:08	18p1.TIF	Regent Instruments Inc. WinRHIZO Reg 2005c	9.7639	2.0955	7.2961	390 408 720 1557 0	MAG ANG DIAM LEN	Grey Intr cm 0.006350 0.006350	GreyThdMan-144	Smooth Off Area Off LWRatio Off	Off	1	44.3739		0.7975		2.5054		0.1797		44.3739		0.011			163	246	47									0
18p3	NoName	20.02.2017 18:09	18p3.TIF	Regent Instruments Inc. WinRHIZO Reg 2005c	8.2326	2.9909	5.4483	441 690 912 1548 0	MAG ANG DIAM LEN	Grey Intr cm 0.006350 0.006350	GreyThdMan-144	Smooth Off Area Off LWRatio Off	Off	1	28.7378		0.8489		2.6669		0.2954		28.7378		0.02			103	175	26									0
19d1	NoName	20.02.2017 18:09	19d1.TIF	Regent Instruments Inc. WinRHIZO Reg 2005c	11.8257	2.0193	7.6391	741 606 1059 1809 0	MAG ANG DIAM LEN	Grey Intr cm 0.006350 0.006350	GreyThdMan-144	Smooth Off Area Off LWRatio Off	Off	1	40.6127		0.8866		2.7855		0.2183		40.6127		0.015			204	346	73									0
19d2	NoName	20.02.2017 18:09	19d2.TIF	Regent Instruments Inc. WinRHIZO Reg 2005c	8.959	3.3337	6.2484	519 933 1044 1917 0	MAG ANG DIAM LEN	Grey Intr cm 0.006350 0.006350	GreyThdMan-144	Smooth Off Area Off LWRatio Off	Off	1	21.927		0.3946		1.2395		0.1799		21.927		0.006			149	173	24									0
19d3	NoName	20.02.2017 18:10	19d3.TIF	Regent Instruments Inc. WinRHIZO Reg 2005c	10.4204	3.3528	7.7152	639 582 1167 1797 0	MAG ANG DIAM LEN	Grey Intr cm 0.006350 0.006350	GreyThdMan-144	Smooth Off Area Off LWRatio Off	Off	1	31.3127		0.7699		2.4186		0.2459		31.3127		0.015			181	214	39									0
19p1	NoName	20.02.2017 18:10	19p1.TIF	Regent Instruments Inc. WinRHIZO Reg 2005c	19.8324	4.8006	7.8295	309 675 1065 1908 0	MAG ANG DIAM LEN	Grey Intr cm 0.006350 0.006350	GreyThdMan-144	Smooth Off Area Off LWRatio Off	Off	1	63.6529		1.5189		4.7718		0.2386		63.6529		0.028			284	423	82									0
19p2	NoName	20.02.2017 18:11	19p2.TIF	Regent Instruments Inc. WinRHIZO Reg 2005c	15.4359	4.2291	6.7056	318 618 984 1674 0	MAG ANG DIAM LEN	Grey Intr cm 0.006350 0.006350	GreyThdMan-144	Smooth Off Area Off LWRatio Off	Off	1	40.5691		1.1256		3.5361		0.2774		40.5691		0.025			194	169	32									0
19p3	NoName	20.02.2017 18:13	19p3.TIF	Regent Instruments Inc. WinRHIZO Reg 2005c	9.4174	3.8671	6.5722	369 306 978 1341 0	MAG ANG DIAM LEN	Grey Intr cm 0.006350 0.006350	GreyThdMan-144	Smooth Off Area Off LWRatio Off	Off	1	32.4856		0.6667		2.0946		0.2052		32.4856		0.011			184	144	20									0
1d1	NoName	20.02.2017 17:44	1d1.TIF	Regent Instruments Inc. WinRHIZO Reg 2005c	6.8111	2.3368	7.0231	458 632 826 1738 0	MAG ANG DIAM LEN	Grey Intr cm 0.006350 0.006350	GreyThdMan-144	Smooth Off Area Off LWRatio Off	Off	1	27.4933		0.4077		1.2809		0.1483		27.4933		0.005			178	178	36									0
1d2	NoName	20.02.2017 17:44	1d2.TIF	Regent Instruments Inc. WinRHIZO Reg 2005c	8.1611	1.8796	7.6708	638 518 934 1726 0	MAG ANG DIAM LEN	Grey Intr cm 0.006350 0.006350	GreyThdMan-144	Smooth Off Area Off LWRatio Off	Off	1	26.4287		0.4703		1.4775		0.1779		26.4287		0.007			175	202	47									0
1d3	NoName	20.02.2017 17:45	1d3.TIF	Regent Instruments Inc. WinRHIZO Reg 2005c	9.6073	3.1242	7.0866	694 552 1186 1668 0	MAG ANG DIAM LEN	Grey Intr cm 0.006350 0.006350	GreyThdMan-144	Smooth Off Area Off LWRatio Off	Off	1	35.5451		0.5065		1.5912		0.1425		35.5451		0.006			307	212	38									0
1p1	NoName	20.02.2017 17:45	1p1.TIF	Regent Instruments Inc. WinRHIZO Reg 2005c	4.0152	2.7051	4.9276	476 780 902 1556 0	MAG ANG DIAM LEN	Grey Intr cm 0.006350 0.006350	GreyThdMan-144	Smooth Off Area Off LWRatio Off	Off	1	23.7425		0.5878		1.8466		0.2476		23.7425		0.011			150	225	31									0
1p2	NoName	20.02.2017 17:46	1p2.TIF	Regent Instruments Inc. WinRHIZO Reg 2005c	8.8789	4.1402	8.1026	262 476 914 1752 0	MAG ANG DIAM LEN	Grey Intr cm 0.006350 0.006350	GreyThdMan-144	Smooth Off Area Off LWRatio Off	Off	1	44.0685		1.233		3.8737		0.2798		44.0685		0.027			141	250	52									0
1p3	NoName	20.02.2017 17:46	1p3.TIF	Regent Instruments Inc. WinRHIZO Reg 2005c	5.0033	2.3495	6.2738	552 512 922 1500 0	MAG ANG DIAM LEN	Grey Intr cm 0.006350 0.006350	GreyThdMan-144	Smooth Off Area Off LWRatio Off	Off	1	26.1366		0.5841		1.8351		0.2235		26.1366		0.01			93	150	27									0
21p1	NoName	20.02.2017 18:14	21p1.TIF	Regent Instruments Inc. WinRHIZO Reg 2005c	15.0191	2.8575	9.3345	504 342 954 1812 0	MAG ANG DIAM LEN	Grey Intr cm 0.006350 0.006350	GreyThdMan-144	Smooth Off Area Off LWRatio Off	Off	1	64.3967		1.7552		5.5142		0.2726		64.3967		0.038			200	495	106									0
21p2	NoName	20.02.2017 18:14	21p2.TIF	Regent Instruments Inc. WinRHIZO Reg 2005c	5.9181	2.8575	5.7721	396 777 846 1686 0	MAG ANG DIAM LEN	Grey Intr cm 0.006350 0.006350	GreyThdMan-144	Smooth Off Area Off LWRatio Off	Off	1	16.218		0.2948		0.9261		0.1818		16.218		0.004			72	102	15									0
21p3	NoName	20.02.2017 18:15	21p3.TIF	Regent Instruments Inc. WinRHIZO Reg 2005c	9.8501	3.4671	7.8486	477 516 1023 1752 0	MAG ANG DIAM LEN	Grey Intr cm 0.006350 0.006350	GreyThdMan-144	Smooth Off Area Off LWRatio Off	Off	1	40.3932		0.8299		2.6073		0.2055		40.3932		0.013			192	238	57									0
22d1	NoName	20.02.2017 18:15	22d1.TIF	Regent Instruments Inc. WinRHIZO Reg 2005c	16.7436	3.7338	8.9916	411 279 999 1695 0	MAG ANG DIAM LEN	Grey Intr cm 0.006350 0.006350	GreyThdMan-144	Smooth Off Area Off LWRatio Off	Off	1	58.2695		1.0141		3.1858		0.174		58.2695		0.014			221	345	100									0
22d2	NoName	20.02.2017 18:16	22d2.TIF	Regent Instruments Inc. WinRHIZO Reg 2005c	13.4324	3.5623	8.7249	642 465 1203 1839 0	MAG ANG DIAM LEN	Grey Intr cm 0.006350 0.006350	GreyThdMan-144	Smooth Off Area Off LWRatio Off	Off	1	50.2973		0.952		2.9907		0.1893		50.2973		0.014			121	208	54									0
22d3	NoName	20.02.2017 18:16	22d3.TIF	Regent Instruments Inc. WinRHIZO Reg 2005c	14.5949	7.3914	6.4389	93 864 1257 1878 0	MAG ANG DIAM LEN	Grey Intr cm 0.006350 0.006350	GreyThdMan-144	Smooth Off Area Off LWRatio Off	Off	1	47.6449		1.0041		3.1544		0.2107		47.6449		0.017			189	213	52									0
22p1	NoName	20.02.2017 18:16	22p1.TIF	Regent Instruments Inc. WinRHIZO Reg 2005c	12.5529	2.4955	8.2486	303 435 696 1734 0	MAG ANG DIAM LEN	Grey Intr cm 0.006350 0.006350	GreyThdMan-144	Smooth Off Area Off LWRatio Off	Off	1	55.7275		1.3665		4.293		0.2452		55.7275		0.026			187	468	99									0
22p2	NoName	20.02.2017 18:17	22p2.TIF	Regent Instruments Inc. WinRHIZO Reg 2005c	9.0587	2.1717	7.6581	618 450 960 1656 0	MAG ANG DIAM LEN	Grey Intr cm 0.006350 0.006350	GreyThdMan-144	Smooth Off Area Off LWRatio Off	Off	1	21.1578		0.3598		1.1303		0.1701		21.1578		0.005			127	105	22									0
22p3	NoName	20.02.2017 18:17	22p3.TIF	Regent Instruments Inc. WinRHIZO Reg 2005c	21.4953	6.2103	7.3914	39 546 1017 1710 0	MAG ANG DIAM LEN	Grey Intr cm 0.006350 0.006350	GreyThdMan-144	Smooth Off Area Off LWRatio Off	Off	1	63.9698		1.6257		5.1073		0.2541		63.9698		0.032			229	262	53									0
27d1	NoName	20.02.2017 18:17	27d1.TIF	Regent Instruments Inc. WinRHIZO Reg 2005c	11.6781	2.667	8.1153	720 366 1140 1644 0	MAG ANG DIAM LEN	Grey Intr cm 0.006350 0.006350	GreyThdMan-144	Smooth Off Area Off LWRatio Off	Off	1	36.4892		0.9051		2.8435		0.248		36.4892		0.018			101	221	41									0
27d2	NoName	20.02.2017 18:18	27d2.TIF	Regent Instruments Inc. WinRHIZO Reg 2005c	4.1991	2.667	3.9433	645 840 1065 1461 0	MAG ANG DIAM LEN	Grey Intr cm 0.006350 0.006350	GreyThdMan-144	Smooth Off Area Off LWRatio Off	Off	1	11.0323		0.2266		0.712		0.2054		11.0323		0.004			42	36	14									0
27d3	NoName	20.02.2017 18:18	27d3.TIF	Regent Instruments Inc. WinRHIZO Reg 2005c	25.5387	4.3243	9.7346	318 180 999 1713 0	MAG ANG DIAM LEN	Grey Intr cm 0.006350 0.006350	GreyThdMan-144	Smooth Off Area Off LWRatio Off	Off	1	74.6874		1.5306		4.8084		0.2049		74.6874		0.025			342	533	127									0
27p1	NoName	20.02.2017 18:19	27p1.TIF	Regent Instruments Inc. WinRHIZO Reg 2005c	29.2553	7.1818	12.0777	135 213 1266 2115 0	MAG ANG DIAM LEN	Grey Intr cm 0.006350 0.006350	GreyThdMan-144	Smooth Off Area Off LWRatio Off	Off	1	137.803		3.5981		11.3039		0.2611		137.803		0.074			673	1103	233									0
27p2	NoName	20.02.2017 18:19	27p2.TIF	Regent Instruments Inc. WinRHIZO Reg 2005c	11.1241	3.0861	7.1628	303 468 789 1596 0	MAG ANG DIAM LEN	Grey Intr cm 0.006350 0.006350	GreyThdMan-144	Smooth Off Area Off LWRatio Off	Off	1	42.661		1.795		5.6391		0.4208		42.661		0.059			180	217	39									0
27p3	NoName	20.02.2017 18:20	27p3.TIF	Regent Instruments Inc. WinRHIZO Reg 2005c	23.9097	5.334	11.0109	198 207 1038 1941 0	MAG ANG DIAM LEN	Grey Intr cm 0.006350 0.006350	GreyThdMan-144	Smooth Off Area Off LWRatio Off	Off	1	57.6337		1.5279		4.8		0.2651		57.6337		0.032			209	254	43									0
28d1	NoName	20.02.2017 18:20	28d1.TIF	Regent Instruments Inc. WinRHIZO Reg 2005c	18.3978	3.9814	9.7726	372 390 999 1929 0	MAG ANG DIAM LEN	Grey Intr cm 0.006350 0.006350	GreyThdMan-144	Smooth Off Area Off LWRatio Off	Off	1	33.304		0.9863		3.0986		0.2962		33.304		0.023			70	146	21									0
28d2	NoName	20.02.2017 18:21	28d2.TIF	Regent Instruments Inc. WinRHIZO Reg 2005c	22.6992	5.3149	7.4676	279 645 1116 1821 0	MAG ANG DIAM LEN	Grey Intr cm 0.006350 0.006350	GreyThdMan-144	Smooth Off Area Off LWRatio Off	Off	1	70.4329		1.7734		5.5714		0.2518		70.4329		0.035			219	472	117									0
28d3	NoName	20.02.2017 18:21	28d3.TIF	Regent Instruments Inc. WinRHIZO Reg 2005c	11.8877	5.5435	5.1816	390 780 1263 1596 0	MAG ANG DIAM LEN	Grey Intr cm 0.006350 0.006350	GreyThdMan-144	Smooth Off Area Off LWRatio Off	Off	1	27.4642		0.5179		1.627		0.1886		27.4642		0.008			92	174	40									0
29d1	NoName	20.02.2017 18:21	29d1.TIF	Regent Instruments Inc. WinRHIZO Reg 2005c	3.1248	1.5431	3.2575	669 1014 912 1527 0	MAG ANG DIAM LEN	Grey Intr cm 0.006350 0.006350	GreyThdMan-144	Smooth Off Area Off LWRatio Off	Off	1	3.4444		0.0694		0.218		0.2015		3.4444		0.001			19	13	0									0
29d2	NoName	20.02.2017 18:21	29d2.TIF	Regent Instruments Inc. WinRHIZO Reg 2005c	16.2949	4.1719	8.9726	474 462 1131 1875 0	MAG ANG DIAM LEN	Grey Intr cm 0.006350 0.006350	GreyThdMan-144	Smooth Off Area Off LWRatio Off	Off	1	42.5993		0.9057		2.8453		0.2126		42.5993		0.015			89	274	63									0
29d3	NoName	20.02.2017 18:22	29d3.TIF	Regent Instruments Inc. WinRHIZO Reg 2005c	16.6377	3.5433	6.0579	498 792 1056 1746 0	MAG ANG DIAM LEN	Grey Intr cm 0.006350 0.006350	GreyThdMan-144	Smooth Off Area Off LWRatio Off	Off	1	17.3474		0.3869		1.2154		0.223		17.3474		0.007			75	85	14									0
2d1	NoName	20.02.2017 17:47	2d1.TIF	Regent Instruments Inc. WinRHIZO Reg 2005c	8.4477	3.302	6.2357	422 610 942 1592 0	MAG ANG DIAM LEN	Grey Intr cm 0.006350 0.006350	GreyThdMan-144	Smooth Off Area Off LWRatio Off	Off	1	19.327		0.2744		0.8621		0.142		19.327		0.003			150	88	15									0
2d2	NoName	20.02.2017 17:47	2d2.TIF	Regent Instruments Inc. WinRHIZO Reg 2005c	14.8965	4.445	7.1882	428 610 1128 1742 0	MAG ANG DIAM LEN	Grey Intr cm 0.006350 0.006350	GreyThdMan-144	Smooth Off Area Off LWRatio Off	Off	1	60.5179		1.3583		4.2673		0.2245		60.5179		0.024			292	328	74									0
2d3	NoName	20.02.2017 17:47	2d3.TIF	Regent Instruments Inc. WinRHIZO Reg 2005c	8.6261	2.413	6.3119	646 456 1026 1450 0	MAG ANG DIAM LEN	Grey Intr cm 0.006350 0.006350	GreyThdMan-144	Smooth Off Area Off LWRatio Off	Off	1	24.3821		0.3758		1.1805		0.1541		24.3821		0.005			149	171	43									0
2p1	NoName	20.02.2017 17:48	2p1.TIF	Regent Instruments Inc. WinRHIZO Reg 2005c	15.8973	6.0071	7.3025	156 538 1102 1688 0	MAG ANG DIAM LEN	Grey Intr cm 0.006350 0.006350	GreyThdMan-144	Smooth Off Area Off LWRatio Off	Off	1	70.0539		2.0466		6.4297		0.2921		70.0539		0.047			298	488	87									0
2p2	NoName	20.02.2017 17:49	2p2.TIF	Regent Instruments Inc. WinRHIZO Reg 2005c	22.334	4.1719	11.0871	369 240 1026 1986 0	MAG ANG DIAM LEN	Grey Intr cm 0.006350 0.006350	GreyThdMan-144	Smooth Off Area Off LWRatio Off	Off	1	87.0067		2.4002		7.5404		0.2759		87.0067		0.052			449	590	101									0
2p3	NoName	20.02.2017 17:49	2p3.TIF	Regent Instruments Inc. WinRHIZO Reg 2005c	14.668	3.81	7.9057	420 588 1020 1833 0	MAG ANG DIAM LEN	Grey Intr cm 0.006350 0.006350	GreyThdMan-144	Smooth Off Area Off LWRatio Off	Off	1	97.021		2.2192		6.9719		0.2287		97.021		0.04			547	733	141									0
30d1	NoName	20.02.2017 18:22	30d1.TIF	Regent Instruments Inc. WinRHIZO Reg 2005c	12.5722	3.1242	5.8293	570 906 1062 1824 0	MAG ANG DIAM LEN	Grey Intr cm 0.006350 0.006350	GreyThdMan-144	Smooth Off Area Off LWRatio Off	Off	1	17.8129		0.4861		1.5271		0.2729		17.8129		0.01			53	148	22									0
30d2	NoName	20.02.2017 18:22	30d2.TIF	Regent Instruments Inc. WinRHIZO Reg 2005c	17.3194	4.1338	7.4295	342 759 993 1929 0	MAG ANG DIAM LEN	Grey Intr cm 0.006350 0.006350	GreyThdMan-144	Smooth Off Area Off LWRatio Off	Off	1	29.7069		0.7068		2.2204		0.2379		29.7069		0.013			108	152	31									0
30d3	NoName	20.02.2017 18:23	30d3.TIF	Regent Instruments Inc. WinRHIZO Reg 2005c	13.1394	3.8671	4.2291	414 1197 1023 1863 0	MAG ANG DIAM LEN	Grey Intr cm 0.006350 0.006350	GreyThdMan-144	Smooth Off Area Off LWRatio Off	Off	1	18.3191		0.494		1.5518		0.2696		18.3191		0.01			63	142	16									0
30p1	NoName	20.02.2017 18:23	30p1.TIF	Regent Instruments Inc. WinRHIZO Reg 2005c	4.1083	3.7529	1.6002	564 1002 1155 1254 0	MAG ANG DIAM LEN	Grey Intr cm 0.006350 0.006350	GreyThdMan-144	Smooth Off Area Off LWRatio Off	Off	1	8.5532		0.1898		0.5963		0.2219		8.5532		0.003			61	40	8									0
30p2	NoName	20.02.2017 18:23	30p2.TIF	Regent Instruments Inc. WinRHIZO Reg 2005c	11.1778	3.2575	6.8199	393 630 906 1704 0	MAG ANG DIAM LEN	Grey Intr cm 0.006350 0.006350	GreyThdMan-144	Smooth Off Area Off LWRatio Off	Off	1	41.7269		0.9391		2.9504		0.2251		41.7269		0.017			137	254	49									0
30p3	NoName	20.02.2017 18:24	30p3.TIF	Regent Instruments Inc. WinRHIZO Reg 2005c	21.2534	6.096	8.1724	309 339 1269 1626 0	MAG ANG DIAM LEN	Grey Intr cm 0.006350 0.006350	GreyThdMan-144	Smooth Off Area Off LWRatio Off	Off	1	69.6026		1.6601		5.2155		0.2385		69.6026		0.031			291	324	56									0
31d1	NoName	20.02.2017 18:24	31d1.TIF	Regent Instruments Inc. WinRHIZO Reg 2005c	14.6801	2.8765	7.4105	423 651 876 1818 0	MAG ANG DIAM LEN	Grey Intr cm 0.006350 0.006350	GreyThdMan-144	Smooth Off Area Off LWRatio Off	Off	1	16.1776		0.4509		1.4165		0.2787		16.1776		0.01			104	75	8									0
31d2	NoName	20.02.2017 18:24	31d2.TIF	Regent Instruments Inc. WinRHIZO Reg 2005c	12.5252	2.6289	7.4295	657 690 1071 1860 0	MAG ANG DIAM LEN	Grey Intr cm 0.006350 0.006350	GreyThdMan-144	Smooth Off Area Off LWRatio Off	Off	1	29.0261		0.6061		1.9042		0.2088		29.0261		0.01			124	131	30									0
31d3	NoName	20.02.2017 18:25	31d3.TIF	Regent Instruments Inc. WinRHIZO Reg 2005c	13.1475	5.6007	7.9438	345 522 1227 1773 0	MAG ANG DIAM LEN	Grey Intr cm 0.006350 0.006350	GreyThdMan-144	Smooth Off Area Off LWRatio Off	Off	1	37.0228		1.0673		3.353		0.2883		37.0228		0.024			125	193	41									0
33p1	NoName	20.02.2017 18:25	33p1.TIF	Regent Instruments Inc. WinRHIZO Reg 2005c	11.3899	3.029	6.4579	612 747 1089 1764 0	MAG ANG DIAM LEN	Grey Intr cm 0.006350 0.006350	GreyThdMan-144	Smooth Off Area Off LWRatio Off	Off	1	33.304		0.6421		2.0172		0.1928		33.304		0.01			86	172	36									0
33p2	NoName	20.02.2017 18:25	33p2.TIF	Regent Instruments Inc. WinRHIZO Reg 2005c	18.6558	6.3627	7.0485	108 639 1110 1749 0	MAG ANG DIAM LEN	Grey Intr cm 0.006350 0.006350	GreyThdMan-144	Smooth Off Area Off LWRatio Off	Off	1	49.1194		0.8512		2.674		0.1733		49.1194		0.012			136	335	88									0
33p3	NoName	20.02.2017 18:26	33p3.TIF	Regent Instruments Inc. WinRHIZO Reg 2005c	9.4402	4.1719	6.3817	414 495 1071 1500 0	MAG ANG DIAM LEN	Grey Intr cm 0.006350 0.006350	GreyThdMan-144	Smooth Off Area Off LWRatio Off	Off	1	27.3441		0.3745		1.1765		0.137		27.3441		0.004			168	164	59									0
38d1	NoName	20.02.2017 18:26	38d1.TIF	Regent Instruments Inc. WinRHIZO Reg 2005c	20.7139	3.5814	9.5631	540 165 1104 1671 0	MAG ANG DIAM LEN	Grey Intr cm 0.006350 0.006350	GreyThdMan-144	Smooth Off Area Off LWRatio Off	Off	1	81.6694		1.8021		5.6614		0.2207		81.6694		0.031			508	808	201									0
38d2	NoName	20.02.2017 18:26	38d2.TIF	Regent Instruments Inc. WinRHIZO Reg 2005c	20.4007	4.0195	10.8585	471 303 1104 2013 0	MAG ANG DIAM LEN	Grey Intr cm 0.006350 0.006350	GreyThdMan-144	Smooth Off Area Off LWRatio Off	Off	1	69.9263		1.1666		3.6651		0.1668		69.9263		0.015			471	464	106									0
38d3	NoName	20.02.2017 18:27	38d3.TIF	Regent Instruments Inc. WinRHIZO Reg 2005c	7.1724	2.4384	4.8387	444 654 828 1416 0	MAG ANG DIAM LEN	Grey Intr cm 0.006350 0.006350	GreyThdMan-144	Smooth Off Area Off LWRatio Off	Off	1	36.4026		0.5969		1.8751		0.164		36.4026		0.008			308	339	94									0
3d1	NoName	20.02.2017 17:50	3d1.TIF	Regent Instruments Inc. WinRHIZO Reg 2005c	12.3811	5.334	4.8768	135 873 975 1641 0	MAG ANG DIAM LEN	Grey Intr cm 0.006350 0.006350	GreyThdMan-144	Smooth Off Area Off LWRatio Off	Off	1	23.3377		0.6318		1.9848		0.2707		23.3377		0.013			69	106	14									0
3d2	NoName	20.02.2017 17:50	3d2.TIF	Regent Instruments Inc. WinRHIZO Reg 2005c	8.4207	3.3337	5.8293	333 963 858 1881 0	MAG ANG DIAM LEN	Grey Intr cm 0.006350 0.006350	GreyThdMan-144	Smooth Off Area Off LWRatio Off	Off	1	23.4329		0.5856		1.8397		0.2499		23.4329		0.011			105	158	20									0
3d3	NoName	20.02.2017 17:50	3d3.TIF	Regent Instruments Inc. WinRHIZO Reg 2005c	6.8199	2.1145	6.2675	555 837 888 1824 0	MAG ANG DIAM LEN	Grey Intr cm 0.006350 0.006350	GreyThdMan-144	Smooth Off Area Off LWRatio Off	Off	1	26.5703		0.6586		2.0691		0.2479		26.5703		0.013			127	268	40									0
40d1	NoName	20.02.2017 18:27	40d1.TIF	Regent Instruments Inc. WinRHIZO Reg 2005c	20.8925	3.3528	10.2489	360 279 888 1893 0	MAG ANG DIAM LEN	Grey Intr cm 0.006350 0.006350	GreyThdMan-144	Smooth Off Area Off LWRatio Off	Off	1	98.8059		2.8968		9.1006		0.2932		98.8059		0.067			200	783	145									0
40d2	NoName	20.02.2017 18:28	40d2.TIF	Regent Instruments Inc. WinRHIZO Reg 2005c	14.8648	2.8956	6.7627	591 441 1047 1506 0	MAG ANG DIAM LEN	Grey Intr cm 0.006350 0.006350	GreyThdMan-144	Smooth Off Area Off LWRatio Off	Off	1	34.718		0.5751		1.8066		0.1656		34.718		0.007			149	215	39									0
40d3	NoName	20.02.2017 18:28	40d3.TIF	Regent Instruments Inc. WinRHIZO Reg 2005c	11.0258	3.429	6.0579	549 822 1089 1776 0	MAG ANG DIAM LEN	Grey Intr cm 0.006350 0.006350	GreyThdMan-144	Smooth Off Area Off LWRatio Off	Off	1	22.1545		0.5726		1.799		0.2585		22.1545		0.012			64	89	5									0
40p1	NoName	20.02.2017 18:28	40p1.TIF	Regent Instruments Inc. WinRHIZO Reg 2005c	26.519	6.1151	11.1443	294 246 1257 2001 0	MAG ANG DIAM LEN	Grey Intr cm 0.006350 0.006350	GreyThdMan-144	Smooth Off Area Off LWRatio Off	Off	1	104.097		3.5834		11.2576		0.3442		104.097		0.097			425	910	140									0
40p2	NoName	20.02.2017 18:29	40p2.TIF	Regent Instruments Inc. WinRHIZO Reg 2005c	40.2483	7.0866	13.0492	111 42 1227 2097 0	MAG ANG DIAM LEN	Grey Intr cm 0.006350 0.006350	GreyThdMan-144	Smooth Off Area Off LWRatio Off	Off	1	185.356		5.0039		15.7204		0.27		185.356		0.106			1041	1211	246									0
40p3	NoName	20.02.2017 18:30	40p3.TIF	Regent Instruments Inc. WinRHIZO Reg 2005c	19.4694	5.0101	10.2298	465 327 1254 1938 0	MAG ANG DIAM LEN	Grey Intr cm 0.006350 0.006350	GreyThdMan-144	Smooth Off Area Off LWRatio Off	Off	1	82.6245		1.9842		6.2334		0.2401		82.6245		0.037			502	561	109									0
41d1	NoName	20.02.2017 18:31	41d1.TIF	Regent Instruments Inc. WinRHIZO Reg 2005c	23.2394	4.4387	9.7917	537 408 1236 1950 0	MAG ANG DIAM LEN	Grey Intr cm 0.006350 0.006350	GreyThdMan-144	Smooth Off Area Off LWRatio Off	Off	1	77.1899		2.4235		7.6138		0.314		77.1899		0.06			206	378	58									0
41d2	NoName	20.02.2017 18:31	41d2.TIF	Regent Instruments Inc. WinRHIZO Reg 2005c	10.3847	3.8481	6.3817	453 975 1059 1980 0	MAG ANG DIAM LEN	Grey Intr cm 0.006350 0.006350	GreyThdMan-144	Smooth Off Area Off LWRatio Off	Off	1	35.6569		0.6855		2.1535		0.1922		35.6569		0.01			231	225	60									0
41d3	NoName	20.02.2017 18:31	41d3.TIF	Regent Instruments Inc. WinRHIZO Reg 2005c	9.2322	3.048	6.2675	438 816 918 1803 0	MAG ANG DIAM LEN	Grey Intr cm 0.006350 0.006350	GreyThdMan-144	Smooth Off Area Off LWRatio Off	Off	1	30.6322		1.1663		3.6642		0.3808		30.6322		0.035			97	279	36									0
41p1	NoName	20.02.2017 18:32	41p1.TIF	Regent Instruments Inc. WinRHIZO Reg 2005c	12.9292	3.7148	4.7054	450 858 1035 1599 0	MAG ANG DIAM LEN	Grey Intr cm 0.006350 0.006350	GreyThdMan-144	Smooth Off Area Off LWRatio Off	Off	1	16.0443		0.4677		1.4692		0.2915		16.0443		0.011			39	82	10									0
41p2	NoName	20.02.2017 18:32	41p2.TIF	Regent Instruments Inc. WinRHIZO Reg 2005c	35.8879	7.0294	10.1917	207 447 1314 2052 0	MAG ANG DIAM LEN	Grey Intr cm 0.006350 0.006350	GreyThdMan-144	Smooth Off Area Off LWRatio Off	Off	1	113.608		2.9149		9.1573		0.2566		113.608		0.059			370	781	160									0
41p3	NoName	20.02.2017 18:33	41p3.TIF	Regent Instruments Inc. WinRHIZO Reg 2005c	7.5503	2.1717	4.553	489 774 831 1491 0	MAG ANG DIAM LEN	Grey Intr cm 0.006350 0.006350	GreyThdMan-144	Smooth Off Area Off LWRatio Off	Off	1	13.2333		0.2779		0.8732		0.21		13.2333		0.005			64	53	4									0
42p1	NoName	20.02.2017 18:33	42p1.TIF	Regent Instruments Inc. WinRHIZO Reg 2005c	16.1709	3.6576	7.1437	429 519 1005 1644 0	MAG ANG DIAM LEN	Grey Intr cm 0.006350 0.006350	GreyThdMan-144	Smooth Off Area Off LWRatio Off	Off	1	45.7259		1.2011		3.7733		0.2627		45.7259		0.025			182	361	80									0
42p2	NoName	20.02.2017 18:33	42p2.TIF	Regent Instruments Inc. WinRHIZO Reg 2005c	12.7576	2.8575	7.4105	336 603 786 1770 0	MAG ANG DIAM LEN	Grey Intr cm 0.006350 0.006350	GreyThdMan-144	Smooth Off Area Off LWRatio Off	Off	1	41.9269		1.1325		3.558		0.2701		41.9269		0.024			160	267	46									0
42p3	NoName	20.02.2017 18:34	42p3.TIF	Regent Instruments Inc. WinRHIZO Reg 2005c	10.9921	4.4387	7.3342	165 375 864 1530 0	MAG ANG DIAM LEN	Grey Intr cm 0.006350 0.006350	GreyThdMan-144	Smooth Off Area Off LWRatio Off	Off	1	36.6043		1.0007		3.1439		0.2734		36.6043		0.021			163	179	42									0
43d1	NoName	20.02.2017 18:34	43d1.TIF	Regent Instruments Inc. WinRHIZO Reg 2005c	22.2323	5.6007	9.125	348 222 1230 1659 0	MAG ANG DIAM LEN	Grey Intr cm 0.006350 0.006350	GreyThdMan-144	Smooth Off Area Off LWRatio Off	Off	1	56.8469		2.15		6.7544		0.3782		56.8469		0.064			145	430	70									0
43d2	NoName	20.02.2017 18:34	43d2.TIF	Regent Instruments Inc. WinRHIZO Reg 2005c	8.2006	2.0764	5.4292	597 723 924 1578 0	MAG ANG DIAM LEN	Grey Intr cm 0.006350 0.006350	GreyThdMan-144	Smooth Off Area Off LWRatio Off	Off	1	26.5136		0.434		1.3635		0.1637		26.5136		0.006			144	159	47									0
43d3	NoName	20.02.2017 18:35	43d3.TIF	Regent Instruments Inc. WinRHIZO Reg 2005c	12.1332	3.8481	6.0579	489 810 1095 1764 0	MAG ANG DIAM LEN	Grey Intr cm 0.006350 0.006350	GreyThdMan-144	Smooth Off Area Off LWRatio Off	Off	1	27.9037		0.5395		1.6948		0.1933		27.9037		0.008			103	205	38									0
43p1	NoName	20.02.2017 18:35	43p1.TIF	Regent Instruments Inc. WinRHIZO Reg 2005c	17.1418	4.1148	9.0488	432 435 1080 1860 0	MAG ANG DIAM LEN	Grey Intr cm 0.006350 0.006350	GreyThdMan-144	Smooth Off Area Off LWRatio Off	Off	1	28.9283		0.5298		1.6645		0.1832		28.9283		0.008			90	144	32									0
43p2	NoName	20.02.2017 18:36	43p2.TIF	Regent Instruments Inc. WinRHIZO Reg 2005c	12.4633	5.0863	7.258	237 375 1038 1518 0	MAG ANG DIAM LEN	Grey Intr cm 0.006350 0.006350	GreyThdMan-144	Smooth Off Area Off LWRatio Off	Off	1	26.0364		0.9483		2.9792		0.3642		26.0364		0.027			58	82	10									0
43p3	NoName	20.02.2017 18:36	42p3.TIF	Regent Instruments Inc. WinRHIZO Reg 2005c	11.2311	4.6863	7.3152	123 363 861 1515 0	MAG ANG DIAM LEN	Grey Intr cm 0.006350 0.006350	GreyThdMan-144	Smooth Off Area Off LWRatio Off	Off	1	36.5171		1.0006		3.1435		0.274		36.5171		0.022			159	179	42									0
44p1	NoName	20.02.2017 18:41:05	44p1.TIF	Regent Instruments Inc. WinRHIZO Reg 2005c	11.4372	3.6068	5.1308	438 1062 1006 1870 0	MAG ANG DIAM LEN	Grey Intr cm 0.006350 0.006350	GreyThdMan-144	Smooth Off Area Off LWRatio Off	Off	1	8.4784		0.1574		0.4943		0.1856		8.4784		0.002			45	57	9									0
44p2	NoName	20.02.2017 18:41:32	44p2.TIF	Regent Instruments Inc. WinRHIZO Reg 2005c	9.8779	2.5908	6.8961	476 694 884 1780 0	MAG ANG DIAM LEN	Grey Intr cm 0.006350 0.006350	GreyThdMan-144	Smooth Off Area Off LWRatio Off	Off	1	21.0838		0.4143		1.3017		0.1965		21.0838		0.006			97	109	14									0
44p3	NoName	20.02.2017 18:41:49	44p3.TIF	Regent Instruments Inc. WinRHIZO Reg 2005c	7.618	2.8575	5.8293	522 770 972 1688 0	MAG ANG DIAM LEN	Grey Intr cm 0.006350 0.006350	GreyThdMan-144	Smooth Off Area Off LWRatio Off	Off	1	16.2732		0.6158		1.9347		0.3784		16.2732		0.018			47	66	2									0
45d1	NoName	20.02.2017 18:42:19	45d1.TIF	Regent Instruments Inc. WinRHIZO Reg 2005c	10.1145	3.937	7.7089	372 472 992 1686 0	MAG ANG DIAM LEN	Grey Intr cm 0.006350 0.006350	GreyThdMan-144	Smooth Off Area Off LWRatio Off	Off	1	32.4545		0.7655		2.4049		0.2359		32.4545		0.014			157	214	37									0
45d2	NoName	20.02.2017 18:42:46	45d2.TIF	Regent Instruments Inc. WinRHIZO Reg 2005c	10.4476	4.9276	7.7089	374 488 1150 1702 0	MAG ANG DIAM LEN	Grey Intr cm 0.006350 0.006350	GreyThdMan-144	Smooth Off Area Off LWRatio Off	Off	1	35.5225		0.6914		2.172		0.1946		35.5225		0.011			213	180	21									0
45d3	NoName	20.02.2017 18:43:20	45d3.TIF	Regent Instruments Inc. WinRHIZO Reg 2005c	21.3349	3.6195	9.3345	366 394 936 1864 0	MAG ANG DIAM LEN	Grey Intr cm 0.006350 0.006350	GreyThdMan-144	Smooth Off Area Off LWRatio Off	Off	1	63.7625		1.9821		6.2271		0.3109		63.7625		0.048			251	215	27									0
47p1	NoName	20.02.2017 18:44:05	47p1.TIF	Regent Instruments Inc. WinRHIZO Reg 2005c	28.55	5.9817	11.411	135 24 1077 1821 0	MAG ANG DIAM LEN	Grey Intr cm 0.006350 0.006350	GreyThdMan-144	Smooth Off Area Off LWRatio Off	Off	1	53.3178		1.1075		3.4793		0.2077		53.3178		0.018			216	272	75									0
47p2	NoName	20.02.2017 18:44:21	47p2.TIF	Regent Instruments Inc. WinRHIZO Reg 2005c	9.255	2.4955	6.1722	492 831 885 1803 0	MAG ANG DIAM LEN	Grey Intr cm 0.006350 0.006350	GreyThdMan-144	Smooth Off Area Off LWRatio Off	Off	1	14.3321		0.2557		0.8034		0.1784		14.3321		0.004			85	77	10									0
47p3	NoName	20.02.2017 18:44:39	47p3.TIF	Regent Instruments Inc. WinRHIZO Reg 2005c	12.0833	2.7813	7.3724	393 654 831 1815 0	MAG ANG DIAM LEN	Grey Intr cm 0.006350 0.006350	GreyThdMan-144	Smooth Off Area Off LWRatio Off	Off	1	34.6226		0.6944		2.1817		0.2006		34.6226		0.011			156	218	45									0
49d1	NoName	20.02.2017 18:44:55	49d1.TIF	Regent Instruments Inc. WinRHIZO Reg 2005c	7.9756	2.5146	4.8197	513 846 909 1605 0	MAG ANG DIAM LEN	Grey Intr cm 0.006350 0.006350	GreyThdMan-144	Smooth Off Area Off LWRatio Off	Off	1	12.9397		0.2201		0.6916		0.1701		12.9397		0.003			102	94	15									0
49d2	NoName	20.02.2017 18:45:16	49d2.TIF	Regent Instruments Inc. WinRHIZO Reg 2005c	12.2113	2.5336	6.9342	738 423 1137 1515 0	MAG ANG DIAM LEN	Grey Intr cm 0.006350 0.006350	GreyThdMan-144	Smooth Off Area Off LWRatio Off	Off	1	13.8088		0.3607		1.1333		0.2612		13.8088		0.007			53	96	8									0
49d3	NoName	20.02.2017 18:45:39	49d3.TIF	Regent Instruments Inc. WinRHIZO Reg 2005c	5.4585	1.8479	5.1625	552 933 843 1746 0	MAG ANG DIAM LEN	Grey Intr cm 0.006350 0.006350	GreyThdMan-144	Smooth Off Area Off LWRatio Off	Off	1	13.6038		0.2696		0.8471		0.1982		13.6038		0.004			96	105	9									0
49p1	NoName	20.02.2017 18:46:03	49p1.TIF	Regent Instruments Inc. WinRHIZO Reg 2005c	16.0841	4.0195	8.0962	435 579 1068 1854 0	MAG ANG DIAM LEN	Grey Intr cm 0.006350 0.006350	GreyThdMan-144	Smooth Off Area Off LWRatio Off	Off	1	37.7324		0.9903		3.1111		0.2625		37.7324		0.02			171	216	52									0
49p2	NoName	20.02.2017 18:46:29	49p2.TIF	Regent Instruments Inc. WinRHIZO Reg 2005c	9.4036	3.4861	7.62	573 402 1122 1602 0	MAG ANG DIAM LEN	Grey Intr cm 0.006350 0.006350	GreyThdMan-144	Smooth Off Area Off LWRatio Off	Off	1	29.7563		0.6232		1.9579		0.2094		29.7563		0.01			116	157	27									0
49p3	NoName	20.02.2017 18:46:48	49p3.TIF	Regent Instruments Inc. WinRHIZO Reg 2005c	6.2389	2.3813	5.8674	597 741 972 1665 0	MAG ANG DIAM LEN	Grey Intr cm 0.006350 0.006350	GreyThdMan-144	Smooth Off Area Off LWRatio Off	Off	1	14.8319		0.2739		0.8605		0.1847		14.8319		0.004			118	87	9									0
50p1	NoName	20.02.2017 18:47:09	50p1.TIF	Regent Instruments Inc. WinRHIZO Reg 2005c	7.8348	2.667	4.6863	381 456 801 1194 0	MAG ANG DIAM LEN	Grey Intr cm 0.006350 0.006350	GreyThdMan-144	Smooth Off Area Off LWRatio Off	Off	1	18.9237		0.6524		2.0495		0.3447		18.9237		0.018			40	69	9									0
50p2	NoName	20.02.2017 18:47:33	50p2.TIF	Regent Instruments Inc. WinRHIZO Reg 2005c	8.7568	2.5146	6.5341	438 546 834 1575 0	MAG ANG DIAM LEN	Grey Intr cm 0.006350 0.006350	GreyThdMan-144	Smooth Off Area Off LWRatio Off	Off	1	28.5113		0.7889		2.4785		0.2767		28.5113		0.017			111	126	12									0
50p3	NoName	20.02.2017 18:47:56	50p3.TIF	Regent Instruments Inc. WinRHIZO Reg 2005c	8.0021	3.0861	5.3911	381 663 867 1512 0	MAG ANG DIAM LEN	Grey Intr cm 0.006350 0.006350	GreyThdMan-144	Smooth Off Area Off LWRatio Off	Off	1	20.5413		0.508		1.5958		0.2473		20.5413		0.01			74	97	20									0
51d1	NoName	20.02.2017 18:48:22	51d1.TIF	Regent Instruments Inc. WinRHIZO Reg 2005c	10.3021	3.3337	7.1437	381 597 906 1722 0	MAG ANG DIAM LEN	Grey Intr cm 0.006350 0.006350	GreyThdMan-144	Smooth Off Area Off LWRatio Off	Off	1	33.0616		0.8164		2.5647		0.2469		33.0616		0.016			102	211	37									0
51d2	NoName	20.02.2017 18:48:47	51d2.TIF	Regent Instruments Inc. WinRHIZO Reg 2005c	15.0107	3.0099	10.0203	531 303 1005 1881 0	MAG ANG DIAM LEN	Grey Intr cm 0.006350 0.006350	GreyThdMan-144	Smooth Off Area Off LWRatio Off	Off	1	45.4246		0.9948		3.1253		0.219		45.4246		0.017			122	251	57									0
51d3	NoName	20.02.2017 18:49:07	51d3.TIF	Regent Instruments Inc. WinRHIZO Reg 2005c	11.1092	2.8956	9.0297	756 474 1212 1896 0	MAG ANG DIAM LEN	Grey Intr cm 0.006350 0.006350	GreyThdMan-144	Smooth Off Area Off LWRatio Off	Off	1	25.4134		0.5884		1.8484		0.2315		25.4134		0.011			55	132	18									0
51p1	NoName	20.02.2017 18:49:28	51p1.TIF	Regent Instruments Inc. WinRHIZO Reg 2005c	12.299	3.429	5.9817	405 597 945 1539 0	MAG ANG DIAM LEN	Grey Intr cm 0.006350 0.006350	GreyThdMan-144	Smooth Off Area Off LWRatio Off	Off	1	29.1943		0.7935		2.4929		0.2718		29.1943		0.017			91	193	50									0
51p2	NoName	20.02.2017 18:49:45	51p2.TIF	Regent Instruments Inc. WinRHIZO Reg 2005c	9.8244	2.6289	5.0292	411 996 825 1788 0	MAG ANG DIAM LEN	Grey Intr cm 0.006350 0.006350	GreyThdMan-144	Smooth Off Area Off LWRatio Off	Off	1	24.6923		0.859		2.6986		0.3479		24.6923		0.023			73	187	20									0
51p3	NoName	20.02.2017 18:50:02	51p3.TIF	Regent Instruments Inc. WinRHIZO Reg 2005c	6.0867	1.7145	6.4198	432 732 702 1743 0	MAG ANG DIAM LEN	Grey Intr cm 0.006350 0.006350	GreyThdMan-144	Smooth Off Area Off LWRatio Off	Off	1	11.2501		0.2248		0.7064		0.1999		11.2501		0.004			53	71	5									0
52d1	NoName	20.02.2017 18:50:23	52d1.TIF	Regent Instruments Inc. WinRHIZO Reg 2005c	13.6717	3.3718	6.1532	408 729 939 1698 0	MAG ANG DIAM LEN	Grey Intr cm 0.006350 0.006350	GreyThdMan-144	Smooth Off Area Off LWRatio Off	Off	1	23.0055		0.7592		2.3851		0.33		23.0055		0.02			118	182	27									0
52d2	NoName	20.02.2017 18:50:46	52d2.TIF	Regent Instruments Inc. WinRHIZO Reg 2005c	41.6628	5.734	10.2108	120 264 1023 1872 0	MAG ANG DIAM LEN	Grey Intr cm 0.006350 0.006350	GreyThdMan-144	Smooth Off Area Off LWRatio Off	Off	1	60.0342		1.7712		5.5644		0.295		60.0342		0.041			310	307	35									0
52d3	NoName	20.02.2017 18:51:18	52d3.TIF	Regent Instruments Inc. WinRHIZO Reg 2005c	38.6587	5.4864	11.9444	132 192 996 2073 0	MAG ANG DIAM LEN	Grey Intr cm 0.006350 0.006350	GreyThdMan-144	Smooth Off Area Off LWRatio Off	Off	1	88.0511		2.4971		7.845		0.2836		88.0511		0.056			459	545	95									0
52p1	NoName	20.02.2017 18:51:53	52p1.TIF	Regent Instruments Inc. WinRHIZO Reg 2005c	18.405	6.2675	8.7058	141 210 1128 1581 0	MAG ANG DIAM LEN	Grey Intr cm 0.006350 0.006350	GreyThdMan-144	Smooth Off Area Off LWRatio Off	Off	1	47.8481		1.2766		4.0105		0.2668		47.8481		0.027			194	266	49									0
52p2	NoName	20.02.2017 18:52:23	52p2.TIF	Regent Instruments Inc. WinRHIZO Reg 2005c	10.3707	3.9814	9.3155	243 486 870 1953 0	MAG ANG DIAM LEN	Grey Intr cm 0.006350 0.006350	GreyThdMan-144	Smooth Off Area Off LWRatio Off	Off	1	44.6102		0.8493		2.6681		0.1904		44.6102		0.013			215	363	57									0
52p3	NoName	20.02.2017 18:52:54	52p3.TIF	Regent Instruments Inc. WinRHIZO Reg 2005c	12.3218	5.6959	10.1917	372 123 1269 1728 0	MAG ANG DIAM LEN	Grey Intr cm 0.006350 0.006350	GreyThdMan-144	Smooth Off Area Off LWRatio Off	Off	1	45.3283		0.7309		2.2961		0.1612		45.3283		0.009			272	266	70									0
54d1	NoName	20.02.2017 18:53:29	54d1.TIF	Regent Instruments Inc. WinRHIZO Reg 2005c	14.8031	3.3909	7.7724	366 378 900 1602 0	MAG ANG DIAM LEN	Grey Intr cm 0.006350 0.006350	GreyThdMan-144	Smooth Off Area Off LWRatio Off	Off	1	65.9727		1.3442		4.2229		0.2037		65.9727		0.022			375	498	107									0
54d2	NoName	20.02.2017 18:53:59	54d2.TIF	Regent Instruments Inc. WinRHIZO Reg 2005c	11.5821	3.1052	8.4391	486 408 975 1737 0	MAG ANG DIAM LEN	Grey Intr cm 0.006350 0.006350	GreyThdMan-144	Smooth Off Area Off LWRatio Off	Off	1	50.1582		0.8225		2.5838		0.164		50.1582		0.011			307	369	75									0
54d3	NoName	20.02.2017 18:54:18	54d3.TIF	Regent Instruments Inc. WinRHIZO Reg 2005c	4.6034	2.1336	4.5911	639 759 975 1482 0	MAG ANG DIAM LEN	Grey Intr cm 0.006350 0.006350	GreyThdMan-144	Smooth Off Area Off LWRatio Off	Off	1	8.3588		0.1509		0.4742		0.1806		8.3588		0.002			55	33	2									0
56d1	NoName	20.02.2017 18:54:40	56d1.TIF	Regent Instruments Inc. WinRHIZO Reg 2005c	19.3305	4.5339	6.1722	267 813 981 1785 0	MAG ANG DIAM LEN	Grey Intr cm 0.006350 0.006350	GreyThdMan-144	Smooth Off Area Off LWRatio Off	Off	1	37.9549		1.3132		4.1256		0.346		37.9549		0.036			87	174	38									0
56d2	NoName	20.02.2017 18:54:59	56d2.TIF	Regent Instruments Inc. WinRHIZO Reg 2005c	9.2377	2.8956	5.9817	546 780 1002 1722 0	MAG ANG DIAM LEN	Grey Intr cm 0.006350 0.006350	GreyThdMan-144	Smooth Off Area Off LWRatio Off	Off	1	18.0687		0.3683		1.1569		0.2038		18.0687		0.006			102	133	19									0
56d3	NoName	20.02.2017 18:55:21	56d3.TIF	Regent Instruments Inc. WinRHIZO Reg 2005c	13.4797	5.0292	6.8961	375 777 1167 1863 0	MAG ANG DIAM LEN	Grey Intr cm 0.006350 0.006350	GreyThdMan-144	Smooth Off Area Off LWRatio Off	Off	1	39.3463		1.0956		3.4421		0.2785		39.3463		0.024			133	290	60									0
56p1	NoName	20.02.2017 18:55:50	56p1.TIF	Regent Instruments Inc. WinRHIZO Reg 2005c	11.0943	4.5911	6.3817	345 738 1068 1743 0	MAG ANG DIAM LEN	Grey Intr cm 0.006350 0.006350	GreyThdMan-144	Smooth Off Area Off LWRatio Off	Off	1	48.4284		1.3026		4.0923		0.269		48.4284		0.028			255	352	53									0
56p2	NoName	20.02.2017 18:56:13	56p2.TIF	Regent Instruments Inc. WinRHIZO Reg 2005c	8.8298	2.0955	7.3724	336 606 666 1767 0	MAG ANG DIAM LEN	Grey Intr cm 0.006350 0.006350	GreyThdMan-144	Smooth Off Area Off LWRatio Off	Off	1	20.0196		0.5493		1.7258		0.2744		20.0196		0.012			86	83	6									0
56p3	NoName	20.02.2017 18:57:08	56p3.TIF	Regent Instruments Inc. WinRHIZO Reg 2005c	21.1942	5.6578	8.4772	189 444 1080 1779 1	MAG ANG DIAM LEN	Grey Intr cm 0.006350 0.006350	GreyThdMan-144	Smooth Off Area Off LWRatio Off	Off	1	59.22		2.3055		7.243		0.3893		59.22		0.07			245	317	30									0
57d1	NoName	20.02.2017 18:57:39	57d1.TIF	Regent Instruments Inc. WinRHIZO Reg 2005c	21.4656	6.5532	8.782	102 417 1134 1800 0	MAG ANG DIAM LEN	Grey Intr cm 0.006350 0.006350	GreyThdMan-144	Smooth Off Area Off LWRatio Off	Off	1	30.7269		0.9476		2.977		0.3084		30.7269		0.023			101	119	21									0
57d2	NoName	20.02.2017 18:58:00	57d2.TIF	Regent Instruments Inc. WinRHIZO Reg 2005c	7.6172	3.6576	6.1151	300 870 876 1833 0	MAG ANG DIAM LEN	Grey Intr cm 0.006350 0.006350	GreyThdMan-144	Smooth Off Area Off LWRatio Off	Off	1	19.0152		0.4775		1.5001		0.2511		19.0152		0.009			90	146	21									0
57d3	NoName	20.02.2017 18:58:19	57d3.TIF	Regent Instruments Inc. WinRHIZO Reg 2005c	6.2824	4.6292	4.9911	129 1071 858 1857 0	MAG ANG DIAM LEN	Grey Intr cm 0.006350 0.006350	GreyThdMan-144	Smooth Off Area Off LWRatio Off	Off	1	12.3547		0.1778		0.5584		0.1439		12.3547		0.002			90	52	9									0
57p1	NoName	20.02.2017 18:58:39	57p1.TIF	Regent Instruments Inc. WinRHIZO Reg 2005c	10.3201	2.7432	7.0485	405 756 837 1866 0	MAG ANG DIAM LEN	Grey Intr cm 0.006350 0.006350	GreyThdMan-144	Smooth Off Area Off LWRatio Off	Off	1	11.1542		0.3737		1.1741		0.3351		11.1542		0.01			16	26	1									0
57p2	NoName	20.02.2017 18:59:04	57p2.TIF	Regent Instruments Inc. WinRHIZO Reg 2005c	28.3237	5.4864	7.8867	276 468 1140 1710 0	MAG ANG DIAM LEN	Grey Intr cm 0.006350 0.006350	GreyThdMan-144	Smooth Off Area Off LWRatio Off	Off	1	46.866		0.9804		3.0802		0.2092		46.866		0.016			154	161	36									0
57p3	NoName	20.02.2017 18:59:32	57p3.TIF	Regent Instruments Inc. WinRHIZO Reg 2005c	12.0684	3.7338	6.4579	558 696 1146 1713 0	MAG ANG DIAM LEN	Grey Intr cm 0.006350 0.006350	GreyThdMan-144	Smooth Off Area Off LWRatio Off	Off	1	31.841		0.8816		2.7696		0.2769		31.841		0.019			53	87	18									0
58d1	NoName	20.02.2017 18:59:55	58d1.TIF	Regent Instruments Inc. WinRHIZO Reg 2005c	13.863	5.1435	6.5532	318 612 1128 1644 0	MAG ANG DIAM LEN	Grey Intr cm 0.006350 0.006350	GreyThdMan-144	Smooth Off Area Off LWRatio Off	Off	1	49.2112		1.1821		3.7138		0.2402		49.2112		0.022			195	293	61									0
58d2	NoName	20.02.2017 19:00:13	58d2.TIF	Regent Instruments Inc. WinRHIZO Reg 2005c	23.2366	5.2959	6.9532	360 495 1194 1590 0	MAG ANG DIAM LEN	Grey Intr cm 0.006350 0.006350	GreyThdMan-144	Smooth Off Area Off LWRatio Off	Off	1	105.428		1.7945		5.6376		0.1702		105.428		0.024			407	617	193									0
58d3	NoName	20.02.2017 19:00:31	58d3.TIF	Regent Instruments Inc. WinRHIZO Reg 2005c	7.474	2.4003	6.8008	609 459 987 1530 0	MAG ANG DIAM LEN	Grey Intr cm 0.006350 0.006350	GreyThdMan-144	Smooth Off Area Off LWRatio Off	Off	1	23.6042		0.4601		1.4454		0.1949		23.6042		0.007			102	178	47									0
58p1	NoName	20.02.2017 19:00:54	58p1.TIF	Regent Instruments Inc. WinRHIZO Reg 2005c	8.5614	2.9147	5.4483	444 1005 903 1863 0	MAG ANG DIAM LEN	Grey Intr cm 0.006350 0.006350	GreyThdMan-144	Smooth Off Area Off LWRatio Off	Off	1	11.3142		0.2557		0.8032		0.226		11.3142		0.005			43	65	10									0
58p2	NoName	20.02.2017 19:01:13	58p2.TIF	Regent Instruments Inc. WinRHIZO Reg 2005c	9.2983	2.1527	6.9151	624 663 963 1752 0	MAG ANG DIAM LEN	Grey Intr cm 0.006350 0.006350	GreyThdMan-144	Smooth Off Area Off LWRatio Off	Off	1	27.2741		0.7716		2.424		0.2829		27.2741		0.017			81	160	23									0
58p3	NoName	20.02.2017 19:01:30	58p3.TIF	Regent Instruments Inc. WinRHIZO Reg 2005c	5.6702	2.3051	4.191	768 1158 1131 1818 0	MAG ANG DIAM LEN	Grey Intr cm 0.006350 0.006350	GreyThdMan-144	Smooth Off Area Off LWRatio Off	Off	1	13.262		0.3283		1.0315		0.2476		13.262		0.006			60	125	9									0
59p1	NoName	20.02.2017 19:01:50	59p1.TIF	Regent Instruments Inc. WinRHIZO Reg 2005c	11.4286	3.1242	5.353	486 630 978 1473 0	MAG ANG DIAM LEN	Grey Intr cm 0.006350 0.006350	GreyThdMan-144	Smooth Off Area Off LWRatio Off	Off	1	10.8484		0.2493		0.7833		0.2298		10.8484		0.005			25	38	2									0
59p2	NoName	20.02.2017 19:02:24	59p2.TIF	Regent Instruments Inc. WinRHIZO Reg 2005c	30.2655	7.1056	11.6586	126 180 1245 2016 0	MAG ANG DIAM LEN	Grey Intr cm 0.006350 0.006350	GreyThdMan-144	Smooth Off Area Off LWRatio Off	Off	1	48.8035		1.2948		4.0677		0.2653		48.8035		0.027			249	218	36									0
59p3	NoName	20.02.2017 19:02:59	59p3.TIF	Regent Instruments Inc. WinRHIZO Reg 2005c	8.0522	2.1717	5.4483	546 486 888 1344 0	MAG ANG DIAM LEN	Grey Intr cm 0.006350 0.006350	GreyThdMan-144	Smooth Off Area Off LWRatio Off	Off	1	19.135		0.4167		1.3092		0.2178		19.135		0.007			125	78	15									0
61d1	NoName	20.02.2017 19:03:18	61d1.TIF	Regent Instruments Inc. WinRHIZO Reg 2005c	2.2121	1.3906	3.1052	510 861 729 1350 0	MAG ANG DIAM LEN	Grey Intr cm 0.006350 0.006350	GreyThdMan-144	Smooth Off Area Off LWRatio Off	Off	1	3.7391		0.1114		0.35		0.2979		3.7391		0.003			9	3	1									0
61d2	NoName	20.02.2017 19:03:39	61d2.TIF	Regent Instruments Inc. WinRHIZO Reg 2005c	15.6949	6.496	5.8483	138 798 1161 1719 0	MAG ANG DIAM LEN	Grey Intr cm 0.006350 0.006350	GreyThdMan-144	Smooth Off Area Off LWRatio Off	Off	1	67.4255		1.6438		5.164		0.2438		67.4255		0.031			169	360	83									0
61d3	NoName	20.02.2017 19:03:58	61d3.TIF	Regent Instruments Inc. WinRHIZO Reg 2005c	7.9739	2.0383	6.877	630 750 951 1833 0	MAG ANG DIAM LEN	Grey Intr cm 0.006350 0.006350	GreyThdMan-144	Smooth Off Area Off LWRatio Off	Off	1	23.5262		0.6294		1.9775		0.2676		23.5262		0.013			54	84	15									0
62d1	NoName	20.02.2017 19:04:30	62d1.TIF	Regent Instruments Inc. WinRHIZO Reg 2005c	30.3108	7.5629	9.525	93 237 1284 1737 0	MAG ANG DIAM LEN	Grey Intr cm 0.006350 0.006350	GreyThdMan-144	Smooth Off Area Off LWRatio Off	Off	1	78.117		2.1973		6.9031		0.2813		78.117		0.049			417	684	123									0
62d2	NoName	20.02.2017 19:05:15	62d2.TIF	Regent Instruments Inc. WinRHIZO Reg 2005c	21.9175	6.2484	7.7343	228 465 1212 1683 0	MAG ANG DIAM LEN	Grey Intr cm 0.006350 0.006350	GreyThdMan-144	Smooth Off Area Off LWRatio Off	Off	1	50.3192		1.0669		3.3517		0.212		50.3192		0.018			201	369	56									0
62d3	NoName	20.02.2017 19:05:32	62d3.TIF	Regent Instruments Inc. WinRHIZO Reg 2005c	14.0846	2.7813	8.6296	483 456 921 1815 0	MAG ANG DIAM LEN	Grey Intr cm 0.006350 0.006350	GreyThdMan-144	Smooth Off Area Off LWRatio Off	Off	1	36.7153		0.7229		2.271		0.1969		36.7153		0.011			146	290	51									0
62p1	NoName	20.02.2017 19:05:58	62p1.TIF	Regent Instruments Inc. WinRHIZO Reg 2005c	8.841	3.429	6.1722	357 789 897 1761 0	MAG ANG DIAM LEN	Grey Intr cm 0.006350 0.006350	GreyThdMan-144	Smooth Off Area Off LWRatio Off	Off	1	18.3261		0.4793		1.5057		0.2615		18.3261		0.01			96	114	20									0
62p2	NoName	20.02.2017 19:06:16	62p2.TIF	Regent Instruments Inc. WinRHIZO Reg 2005c	12.7328	2.8003	7.4676	567 408 1008 1584 0	MAG ANG DIAM LEN	Grey Intr cm 0.006350 0.006350	GreyThdMan-144	Smooth Off Area Off LWRatio Off	Off	1	47.081		1.1651		3.6603		0.2475		47.081		0.023			135	320	70									0
62p3	NoName	20.02.2017 19:06:39	62p3.TIF	Regent Instruments Inc. WinRHIZO Reg 2005c	21.92	5.8865	8.6677	99 378 1026 1743 0	MAG ANG DIAM LEN	Grey Intr cm 0.006350 0.006350	GreyThdMan-144	Smooth Off Area Off LWRatio Off	Off	1	79.312		2.1311		6.6952		0.2687		79.312		0.045			312	457	122									0
63d1	NoName	20.02.2017 19:06:59	63d1.TIF	Regent Instruments Inc. WinRHIZO Reg 2005c	12.8662	2.7813	6.7818	321 726 759 1794 0	MAG ANG DIAM LEN	Grey Intr cm 0.006350 0.006350	GreyThdMan-144	Smooth Off Area Off LWRatio Off	Off	1	15.0565		0.3779		1.1872		0.251		15.0565		0.007			85	79	17									0
63d2	NoName	20.02.2017 19:07:19	63d2.TIF	Regent Instruments Inc. WinRHIZO Reg 2005c	15.739	3.81	8.6677	306 186 906 1551 0	MAG ANG DIAM LEN	Grey Intr cm 0.006350 0.006350	GreyThdMan-144	Smooth Off Area Off LWRatio Off	Off	1	18.6031		0.3783		1.1884		0.2033		18.6031		0.006			134	99	11									0
63d3	NoName	20.02.2017 19:07:36	63d3.TIF	Regent Instruments Inc. WinRHIZO Reg 2005c	15.4563	2.4574	8.8392	675 162 1062 1554 0	MAG ANG DIAM LEN	Grey Intr cm 0.006350 0.006350	GreyThdMan-144	Smooth Off Area Off LWRatio Off	Off	1	24.1923		0.3899		1.225		0.1612		24.1923		0.005			171	126	24									0
64p1	NoName	20.02.2017 19:08:03	64p1.TIF	Regent Instruments Inc. WinRHIZO Reg 2005c	17.1109	4.6482	9.3536	330 405 1062 1878 0	MAG ANG DIAM LEN	Grey Intr cm 0.006350 0.006350	GreyThdMan-144	Smooth Off Area Off LWRatio Off	Off	1	46.9351		0.9187		2.8862		0.1957		46.9351		0.014			221	296	77									0
64p2	NoName	20.02.2017 19:08:29	64p2.TIF	Regent Instruments Inc. WinRHIZO Reg 2005c	14.0796	4.0767	9.4679	276 366 918 1857 0	MAG ANG DIAM LEN	Grey Intr cm 0.006350 0.006350	GreyThdMan-144	Smooth Off Area Off LWRatio Off	Off	1	40.7917		0.6333		1.9896		0.1553		40.7917		0.008			326	242	50									0
64p3	NoName	20.02.2017 19:09:01	64p3.TIF	Regent Instruments Inc. WinRHIZO Reg 2005c	16.917	4.1338	9.1821	558 348 1209 1794 0	MAG ANG DIAM LEN	Grey Intr cm 0.006350 0.006350	GreyThdMan-144	Smooth Off Area Off LWRatio Off	Off	1	62.8314		1.6286		5.1164		0.2592		62.8314		0.033			307	472	86									0
65p1	NoName	20.02.2017 20:02:35	65p1.TIF	Regent Instruments Inc. WinRHIZO Reg 2005c	23.088	3.8481	10.0774	441 411 1047 1998 0	MAG ANG DIAM LEN	Grey Intr cm 0.006350 0.006350	GreyThdMan-144	Smooth Off Area Off LWRatio Off	Off	1	62.5399		1.7121		5.3787		0.2738		62.5399		0.037			151	354	72									0
65p2	NoName	20.02.2017 20:02:58	65p2.TIF	Regent Instruments Inc. WinRHIZO Reg 2005c	12.2684	2.2289	8.8392	366 411 717 1803 0	MAG ANG DIAM LEN	Grey Intr cm 0.006350 0.006350	GreyThdMan-144	Smooth Off Area Off LWRatio Off	Off	1	45.6207		1.3082		4.11		0.2868		45.6207		0.029			162	257	48									0
65p3	NoName	20.02.2017 20:03:21	65p3.TIF	Regent Instruments Inc. WinRHIZO Reg 2005c	9.8389	3.9814	6.0008	483 714 1110 1659 0	MAG ANG DIAM LEN	Grey Intr cm 0.006350 0.006350	GreyThdMan-144	Smooth Off Area Off LWRatio Off	Off	1	26.115		0.4473		1.4054		0.1713		26.115		0.006			138	146	33									0
67d1	NoName	20.02.2017 20:03:44	67d1.TIF	Regent Instruments Inc. WinRHIZO Reg 2005c	14.3263	3.4671	8.4201	582 528 1128 1854 0	MAG ANG DIAM LEN	Grey Intr cm 0.006350 0.006350	GreyThdMan-144	Smooth Off Area Off LWRatio Off	Off	1	35.681		0.7208		2.2644		0.202		35.681		0.011			144	224	28									0
67d2	NoName	20.02.2017 20:04:06	67d2.TIF	Regent Instruments Inc. WinRHIZO Reg 2005c	23.7515	4.4006	9.125	345 186 1038 1623 0	MAG ANG DIAM LEN	Grey Intr cm 0.006350 0.006350	GreyThdMan-144	Smooth Off Area Off LWRatio Off	Off	1	85.7781		1.4454		4.5408		0.1685		85.7781		0.019			483	661	174									0
67d3	NoName	20.02.2017 20:04:39	67d3.TIF	Regent Instruments Inc. WinRHIZO Reg 2005c	36.6546	7.3533	10.9156	90 285 1248 2004 0	MAG ANG DIAM LEN	Grey Intr cm 0.006350 0.006350	GreyThdMan-144	Smooth Off Area Off LWRatio Off	Off	1	116.091		2.6649		8.372		0.2296		116.091		0.048			482	841	158									0
68d1	NoName	20.02.2017 20:05:00	68d1.TIF	Regent Instruments Inc. WinRHIZO Reg 2005c	6.6999	2.6479	5.734	615 786 1032 1689 0	MAG ANG DIAM LEN	Grey Intr cm 0.006350 0.006350	GreyThdMan-144	Smooth Off Area Off LWRatio Off	Off	1	18.9316		0.3047		0.9573		0.161		18.9316		0.004			86	119	32									0
68d2	NoName	20.02.2017 20:05:20	68d2.TIF	Regent Instruments Inc. WinRHIZO Reg 2005c	14.4767	3.2575	7.1628	702 609 1215 1737 0	MAG ANG DIAM LEN	Grey Intr cm 0.006350 0.006350	GreyThdMan-144	Smooth Off Area Off LWRatio Off	Off	1	19.9253		0.475		1.4922		0.2384		19.9253		0.009			68	109	15									0
68d3	NoName	20.02.2017 20:05:38	68d3.TIF	Regent Instruments Inc. WinRHIZO Reg 2005c	7.9683	1.7526	7.9248	654 651 930 1899 0	MAG ANG DIAM LEN	Grey Intr cm 0.006350 0.006350	GreyThdMan-144	Smooth Off Area Off LWRatio Off	Off	1	21.3077		0.3705		1.1641		0.1739		21.3077		0.005			67	123	26									0
68p1	NoName	20.02.2017 20:06:04	68p1.TIF	Regent Instruments Inc. WinRHIZO Reg 2005c	17.7343	4.2862	7.9819	345 477 1020 1734 0	MAG ANG DIAM LEN	Grey Intr cm 0.006350 0.006350	GreyThdMan-144	Smooth Off Area Off LWRatio Off	Off	1	40.7701		1.0915		3.4291		0.2677		40.7701		0.023			139	293	57									0
68p2	NoName	20.02.2017 20:06:22	68p2.TIF	Regent Instruments Inc. WinRHIZO Reg 2005c	7.887	3.0671	4.1529	528 765 1011 1419 0	MAG ANG DIAM LEN	Grey Intr cm 0.006350 0.006350	GreyThdMan-144	Smooth Off Area Off LWRatio Off	Off	1	11.76		0.22		0.6911		0.187		11.76		0.003			68	56	7									0
68p3	NoName	20.02.2017 20:06:43	68p3.TIF	Regent Instruments Inc. WinRHIZO Reg 2005c	10.4212	3.3909	7.0294	366 636 900 1743 0	MAG ANG DIAM LEN	Grey Intr cm 0.006350 0.006350	GreyThdMan-144	Smooth Off Area Off LWRatio Off	Off	1	20.6439		0.3739		1.1746		0.1811		20.6439		0.005			90	89	20									0
69d1	NoName	20.02.2017 20:07:20	69d1.TIF	Regent Instruments Inc. WinRHIZO Reg 2005c	36.8869	6.8199	11.9253	135 138 1209 2016 0	MAG ANG DIAM LEN	Grey Intr cm 0.006350 0.006350	GreyThdMan-144	Smooth Off Area Off LWRatio Off	Off	1	98.4575		3.9006		12.2542		0.3962		98.4575		0.121			286	780	112									0
69d2	NoName	20.02.2017 20:07:53	69d2.TIF	Regent Instruments Inc. WinRHIZO Reg 2005c	29.2441	7.4295	8.6677	75 276 1245 1641 0	MAG ANG DIAM LEN	Grey Intr cm 0.006350 0.006350	GreyThdMan-144	Smooth Off Area Off LWRatio Off	Off	1	56.9287		1.4458		4.542		0.254		56.9287		0.029			208	409	67									0
69d3	NoName	20.02.2017 20:08:12	69d3.TIF	Regent Instruments Inc. WinRHIZO Reg 2005c	13.6734	3.7719	6.4579	402 474 996 1491 0	MAG ANG DIAM LEN	Grey Intr cm 0.006350 0.006350	GreyThdMan-144	Smooth Off Area Off LWRatio Off	Off	1	32.4793		0.8164		2.5648		0.2514		32.4793		0.016			104	148	21									0
73p1	NoName	20.02.2017 20:08:34	73p1.TIF	Regent Instruments Inc. WinRHIZO Reg 2005c	15.6719	4.953	6.5913	243 723 1023 1761 0	MAG ANG DIAM LEN	Grey Intr cm 0.006350 0.006350	GreyThdMan-144	Smooth Off Area Off LWRatio Off	Off	1	38.389		1.0833		3.4032		0.2822		38.389		0.024			130	312	36									0
73p2	NoName	20.02.2017 20:08:52	73p2.TIF	Regent Instruments Inc. WinRHIZO Reg 2005c	7.3788	2.0383	6.3055	636 663 957 1656 0	MAG ANG DIAM LEN	Grey Intr cm 0.006350 0.006350	GreyThdMan-144	Smooth Off Area Off LWRatio Off	Off	1	13.2538		0.219		0.688		0.1652		13.2538		0.003			98	59	8									0
73p3	NoName	20.02.2017 20:09:11	73p3.TIF	Regent Instruments Inc. WinRHIZO Reg 2005c	8.7551	2.4574	7.0675	675 336 1062 1449 0	MAG ANG DIAM LEN	Grey Intr cm 0.006350 0.006350	GreyThdMan-144	Smooth Off Area Off LWRatio Off	Off	1	21.8353		0.3938		1.2373		0.1804		21.8353		0.006			168	186	36									0
74d1	NoName	20.02.2017 20:09:39	74d1.TIF	Regent Instruments Inc. WinRHIZO Reg 2005c	28.8446	4.4958	11.1443	339 219 1047 1974 0	MAG ANG DIAM LEN	Grey Intr cm 0.006350 0.006350	GreyThdMan-144	Smooth Off Area Off LWRatio Off	Off	1	76.4669		1.5772		4.9548		0.2063		76.4669		0.026			468	623	134									0
74d2	NoName	20.02.2017 20:09:56	74d2.TIF	Regent Instruments Inc. WinRHIZO Reg 2005c	18.2297	2.8765	8.5344	447 456 900 1800 0	MAG ANG DIAM LEN	Grey Intr cm 0.006350 0.006350	GreyThdMan-144	Smooth Off Area Off LWRatio Off	Off	1	65.0241		1.3684		4.299		0.2104		65.0241		0.023			262	551	154									0
74d3	NoName	20.02.2017 20:10:26	74d3.TIF	Regent Instruments Inc. WinRHIZO Reg 2005c	27.7225	4.8578	12.0396	291 30 1056 1926 0	MAG ANG DIAM LEN	Grey Intr cm 0.006350 0.006350	GreyThdMan-144	Smooth Off Area Off LWRatio Off	Off	1	44.8936		1.2658		3.9767		0.282		44.8936		0.028			217	237	41									0
75p1	NoName	20.02.2017 20:10:54	75p1.TIF	Regent Instruments Inc. WinRHIZO Reg 2005c	11.7888	3.448	8.763	315 267 858 1647 0	MAG ANG DIAM LEN	Grey Intr cm 0.006350 0.006350	GreyThdMan-144	Smooth Off Area Off LWRatio Off	Off	1	40.3056		0.7356		2.3108		0.1825		40.3056		0.011			173	258	60									0
75p2	NoName	20.02.2017 20:11:15	75p2.TIF	Regent Instruments Inc. WinRHIZO Reg 2005c	10.6225	2.2098	8.6106	450 465 798 1821 0	MAG ANG DIAM LEN	Grey Intr cm 0.006350 0.006350	GreyThdMan-144	Smooth Off Area Off LWRatio Off	Off	1	36.2797		0.5669		1.7809		0.1562		36.2797		0.007			223	224	37									0
75p3	NoName	20.02.2017 20:11:36	75p3.TIF	Regent Instruments Inc. WinRHIZO Reg 2005c	4.6356	2.9718	5.0292	345 660 813 1452 0	MAG ANG DIAM LEN	Grey Intr cm 0.006350 0.006350	GreyThdMan-144	Smooth Off Area Off LWRatio Off	Off	1	16.206		0.2311		0.7259		0.1426		16.206		0.003			107	88	20									0
8d1	NoName	20.02.2017 17:51	8d1.TIF	Regent Instruments Inc. WinRHIZO Reg 2005c	6.0076	3.2575	6.858	423 552 936 1632 0	MAG ANG DIAM LEN	Grey Intr cm 0.006350 0.006350	GreyThdMan-144	Smooth Off Area Off LWRatio Off	Off	1	29.3554		0.5346		1.6794		0.1821		29.3554		0.008			123	180	39									0
8d2	NoName	20.02.2017 17:52	8d2.TIF	Regent Instruments Inc. WinRHIZO Reg 2005c	24.4781	7.7533	10.2108	39 141 1260 1749 0	MAG ANG DIAM LEN	Grey Intr cm 0.006350 0.006350	GreyThdMan-144	Smooth Off Area Off LWRatio Off	Off	1	111.826		2.4063		7.5595		0.2152		111.826		0.041			506	628	124									0
8d3	NoName	20.02.2017 17:52	8d3.TIF	Regent Instruments Inc. WinRHIZO Reg 2005c	11.4036	3.5433	8.001	384 528 942 1788 0	MAG ANG DIAM LEN	Grey Intr cm 0.006350 0.006350	GreyThdMan-144	Smooth Off Area Off LWRatio Off	Off	1	54.7763		1.4927		4.6895		0.2725		54.7763		0.032			229	364	77									0
8p1	NoName	20.02.2017 17:53	8p1.TIF	Regent Instruments Inc. WinRHIZO Reg 2005c	16.345	4.4006	9.0869	225 96 918 1527 0	MAG ANG DIAM LEN	Grey Intr cm 0.006350 0.006350	GreyThdMan-144	Smooth Off Area Off LWRatio Off	Off	1	47.6979		1.0523		3.306		0.2206		47.6979		0.018			146	293	42									0
8p2	NoName	20.02.2017 17:53	8p2.TIF	Regent Instruments Inc. WinRHIZO Reg 2005c	7.1444	2.9909	5.8674	459 465 930 1389 0	MAG ANG DIAM LEN	Grey Intr cm 0.006350 0.006350	GreyThdMan-144	Smooth Off Area Off LWRatio Off	Off	1	23.439		0.6478		2.035		0.2764		23.439		0.014			60	100	24									0
8p3	NoName	20.02.2017 17:53	8p3.TIF	Regent Instruments Inc. WinRHIZO Reg 2005c	15.4916	4.8197	8.2296	411 564 1170 1860 0	MAG ANG DIAM LEN	Grey Intr cm 0.006350 0.006350	GreyThdMan-144	Smooth Off Area Off LWRatio Off	Off	1	73.8942		1.6932		5.3193		0.2291		73.8942		0.03			260	400	72									0
[truncated: 102 more columns]

## Sheet: Herb_WRHIZO
RHIZO 2013e	Operator	Analysis Date Time	ImageFileName	ImageAcqDeviceAndSoftwareInfo DateTimeModified	AnalysedRegionArea(cm2)	AnalysedRegionWidth(cm)	AnalysedRegionHeight(cm)	Left Top Right Bottom NExclusions	DevOrder Criteria	ImgType CalibMeth TPU Units PxSizeH PxSizeV [CalFile]	PxClassif	Filters	Fractal PxMin PxMax	SoilVol(m3)	Length(cm)	RatioHypLeafToRootLen	ProjArea(cm2)	RatioHypLeafToRootArea	SurfArea(cm2)		AvgDiam(mm)		LenPerVol(cm/m3)		RootVolume(cm3)	FractalDimension	FractalDeviation	Tips	Forks	Crossings	NofLinks	Altitude	ExternalPathLength	LinkAvgLength(cm)	LinkAvgProjArea(cm2)	LinkAvgSurfArea(cm2)	LinkAvgDiam(mm)	LinkAvgBrAngle(deg)	NofNodules	HypocotylLeafArea	HypocotylLeafLength	NAxis	Main NAxis	Main TotLength	Lateral NAxis	Lateral TotLength	Tertiary NAxis	Tertiary TotLength	NSeedlings
SampleId	COLOR	Name	OwnerGroup	Specifications/NClass	Def Filt/Bg	Length(cm)	ProjArea(cm2)	SurfArea(cm2)	AvgDiam(mm)	Volume(cm3)	Tips
SampleId	LINK	Link#	Seedling#		Length(cm)	ProjArea(cm2)	SurfArea(cm2)	AvgDiam(mm)	EE-EI-II-IL-BL	Angle(deg)	Magnitude	Altitude	Order	Father	Brother1	Brother2	Baby1	Baby2	Baby3
SampleId	DEV	Order#	Seedling#	NofLinks	TotalLength(cm)	TotalProjArea(cm2)	TotSurfArea(cm2)	AvgLength(cm)	AvgProjArea(cm2)	AvgSurfArea(cm2)	AvgDiam(mm)
SampleId	AXIS	Order#	Seedling#	Axis#	TotalLength(cm)	TotalProjArea(cm2)	TotSurfArea(cm2)	AvgLength(cm)	AvgProjArea(cm2)	AvgSurfArea(cm2)	AvgDiam(mm)									NofLinks	FirstLink#	SecondLink#	ThirdLink#	...
10_Pot_arg	NoName	20.05.2016 10:54:05	ScannerOrCamera	EPSON EPSON Flatbed Scanner EPSON Perfection V700/V750 1.9 V3.92 3.9.2.0	39.5624	6.6865	8.5344	93 291 1146 1635 0	MAG ANG DIAM LEN	Grey Intr cm 0.006350 0.006350	GreyThdMan-144	Smooth Off Area Off LWRatio Off	Off	1	205.901		4.4276		13.9097		0.215		205.901		0.075			1430	1048	304									0
10_Pot_rec	NoName	20.05.2016 12:12:15	ScannerOrCamera	EPSON EPSON Flatbed Scanner EPSON Perfection V700/V750 1.9 V3.92 3.9.2.0	24.8608	6.1722	9.5822	174 216 1146 1725 0	MAG ANG DIAM LEN	Grey Intr cm 0.006350 0.006350	GreyThdMan-144	Smooth Off Area Off LWRatio Off	Off	1	89.7079		2.6915		8.4557		0.3		89.7079		0.063			678	562	82									0
10_Ver_bec	NoName	20.05.2016 12:06:04	ScannerOrCamera	EPSON EPSON Flatbed Scanner EPSON Perfection V700/V750 1.9 V3.92 3.9.2.0	20.8041	5.5816	6.8389	33 549 912 1626 0	MAG ANG DIAM LEN	Grey Intr cm 0.006350 0.006350	GreyThdMan-144	Smooth Off Area Off LWRatio Off	Off	1	85.4218		1.7741		5.5737		0.2077		85.4218		0.029			403	255	87									0
11_Pot_arg	NoName	20.05.2016 11:34:30	ScannerOrCamera	EPSON EPSON Flatbed Scanner EPSON Perfection V700/V750 1.9 V3.92 3.9.2.0	30.2123	5.9055	9.4488	147 195 1077 1683 0	MAG ANG DIAM LEN	Grey Intr cm 0.006350 0.006350	GreyThdMan-144	Smooth Off Area Off LWRatio Off	Off	1	107.883		2.6121		8.2061		0.2421		107.883		0.05			793	590	113									0
11_Pot_rec_new	NoName	20.05.2016 12:22:02	ScannerOrCamera	EPSON EPSON Flatbed Scanner EPSON Perfection V700/V750 1.9 V3.92 3.9.2.0	33.6392	6.5151	8.9726	135 222 1161 1635 0	MAG ANG DIAM LEN	Grey Intr cm 0.006350 0.006350	GreyThdMan-144	Smooth Off Area Off LWRatio Off	Off	1	151.932		4.4601		14.0118		0.2936		151.932		0.103			1397	1166	240									0
12_Pot_arg	NoName	20.05.2016 11:54:00	ScannerOrCamera	EPSON EPSON Flatbed Scanner EPSON Perfection V700/V750 1.9 V3.92 3.9.2.0	33.8617	6.877	10.3251	51 87 1134 1713 0	MAG ANG DIAM LEN	Grey Intr cm 0.006350 0.006350	GreyThdMan-144	Smooth Off Area Off LWRatio Off	Off	1	196.754		5.1736		16.2532		0.2629		196.754		0.107			1095	1600	405									0
12_Pot_rec	NoName	20.05.2016 11:59:05	ScannerOrCamera	EPSON EPSON Flatbed Scanner EPSON Perfection V700/V750 1.9 V3.92 3.9.2.0	30.5908	6.1151	9.8679	111 111 1074 1665 0	MAG ANG DIAM LEN	Grey Intr cm 0.006350 0.006350	GreyThdMan-144	Smooth Off Area Off LWRatio Off	Off	1	109.928		2.3976		7.5324		0.2181		109.928		0.041			1093	545	111									0
12_Pot_tab	NoName	20.05.2016 09:53:58	ScannerOrCamera	EPSON EPSON Flatbed Scanner EPSON Perfection V700/V750 1.9 V3.92 3.9.2.0	19.4081	6.0579	5.8483	45 348 999 1269 0	MAG ANG DIAM LEN	Grey Intr cm 0.006350 0.006350	GreyThdMan-144	Smooth Off Area Off LWRatio Off	Off	1	101.23		2.3421		7.3578		0.2314		101.23		0.043			706	502	121									0
12_Ver_bec	NoName	20.05.2016 10:07:00	ScannerOrCamera	EPSON EPSON Flatbed Scanner EPSON Perfection V700/V750 1.9 V3.92 3.9.2.0	48.7626	7.9248	11.4872	39 3 1287 1812 0	MAG ANG DIAM LEN	Grey Intr cm 0.006350 0.006350	GreyThdMan-144	Smooth Off Area Off LWRatio Off	Off	1	416.479		13.5278		42.499		0.3248		416.479		0.345			1242	3045	683									0
29_Pot_tab	NoName	20.05.2016 10:58:46	ScannerOrCamera	EPSON EPSON Flatbed Scanner EPSON Perfection V700/V750 1.9 V3.92 3.9.2.0	15.8029	3.8481	7.0485	342 339 948 1449 0	MAG ANG DIAM LEN	Grey Intr cm 0.006350 0.006350	GreyThdMan-144	Smooth Off Area Off LWRatio Off	Off	1	53.4954		1.056		3.3175		0.1974		53.4954		0.016			475	222	42									0
7_Pot_arg	NoName	20.05.2016 11:43:20	ScannerOrCamera	EPSON EPSON Flatbed Scanner EPSON Perfection V700/V750 1.9 V3.92 3.9.2.0	32.814	6.9532	8.4582	120 291 1215 1623 0	MAG ANG DIAM LEN	Grey Intr cm 0.006350 0.006350	GreyThdMan-144	Smooth Off Area Off LWRatio Off	Off	1	166.773		4.0041		12.5793		0.2401		166.773		0.076			1350	1196	274									0
7_Pot_tab	NoName	20.05.2016 11:12:44	ScannerOrCamera	EPSON EPSON Flatbed Scanner EPSON Perfection V700/V750 1.9 V3.92 3.9.2.0	32.4955	6.2865	10.4775	177 12 1167 1662 0	MAG ANG DIAM LEN	Grey Intr cm 0.006350 0.006350	GreyThdMan-144	Smooth Off Area Off LWRatio Off	Off	1	161.132		3.1924		10.0293		0.1981		161.132		0.05			1566	1172	286									0
7_Ver_bec	NoName	20.05.2016 11:48:22	ScannerOrCamera	EPSON EPSON Flatbed Scanner EPSON Perfection V700/V750 1.9 V3.92 3.9.2.0	32.4968	6.077	10.7823	156 60 1113 1758 0	MAG ANG DIAM LEN	Grey Intr cm 0.006350 0.006350	GreyThdMan-144	Smooth Off Area Off LWRatio Off	Off	1	127.251		2.9853		9.3785		0.2346		127.251		0.055			851	398	103									0
8_Pot_arg	NoName	20.05.2016 10:34:32	ScannerOrCamera	EPSON EPSON Flatbed Scanner EPSON Perfection V700/V750 1.9 V3.92 3.9.2.0	38.5259	6.9532	11.1062	111 12 1206 1761 0	MAG ANG DIAM LEN	Grey Intr cm 0.006350 0.006350	GreyThdMan-144	Smooth Off Area Off LWRatio Off	Off	1	234.76		6.3434		19.9282		0.2702		234.76		0.135			1660	2078	455									0
8_Pot_reg	NoName	20.05.2016 10:39:42	ScannerOrCamera	EPSON EPSON Flatbed Scanner EPSON Perfection V700/V750 1.9 V3.92 3.9.2.0	20.7819	5.4673	6.877	273 357 1134 1440 0	MAG ANG DIAM LEN	Grey Intr cm 0.006350 0.006350	GreyThdMan-144	Smooth Off Area Off LWRatio Off	Off	1	73.9167		1.8015		5.6595		0.2437		73.9167		0.034			707	401	86									0
8_Ver_bec	NoName	20.05.2016 10:44:08	ScannerOrCamera	EPSON EPSON Flatbed Scanner EPSON Perfection V700/V750 1.9 V3.92 3.9.2.0	42.9868	7.6771	11.0871	21 12 1230 1758 0	MAG ANG DIAM LEN	Grey Intr cm 0.006350 0.006350	GreyThdMan-144	Smooth Off Area Off LWRatio Off	Off	1	217.931		5.9314		18.6339		0.2722		217.931		0.127			666	1136	265									0
8_Ver_bec_new	NoName	20.05.2016 10:48:34	ScannerOrCamera	EPSON EPSON Flatbed Scanner EPSON Perfection V700/V750 1.9 V3.92 3.9.2.0	47.1512	7.0294	11.5634	39 6 1146 1827 0	MAG ANG DIAM LEN	Grey Intr cm 0.006350 0.006350	GreyThdMan-144	Smooth Off Area Off LWRatio Off	Off	1	239.663		5.6333		17.6976		0.2351		239.663		0.104			922	852	298									0
9_Pot_arg	NoName	20.05.2016 10:22:31	ScannerOrCamera	EPSON EPSON Flatbed Scanner EPSON Perfection V700/V750 1.9 V3.92 3.9.2.0	46.9315	6.7818	10.8394	120 78 1188 1785 0	MAG ANG DIAM LEN	Grey Intr cm 0.006350 0.006350	GreyThdMan-144	Smooth Off Area Off LWRatio Off	Off	1	371.138		11.0095		34.5873		0.2966		371.138		0.257			2028	3163	701									0
9_Pot_rec	NoName	20.05.2016 11:23:03	ScannerOrCamera	EPSON EPSON Flatbed Scanner EPSON Perfection V700/V750 1.9 V3.92 3.9.2.0	46.5041	7.1437	10.4965	66 129 1191 1782 0	MAG ANG DIAM LEN	Grey Intr cm 0.006350 0.006350	GreyThdMan-144	Smooth Off Area Off LWRatio Off	Off	1	308.263		8.6149		27.0644		0.2795		308.263		0.189			2272	2889	671									0
[truncated: 102 more columns]

## Sheet: Beech_weights
Sample ID	Weight g
54d3	0.0004
16p2	0.0008
75p1	0.0009
13d1	0.001
29d1	0.0011
49p3	0.0011
15d2	0.0012
44p1	0.0012
61d3	0.0012
73p2	0.0012
27d2	0.0013
33p3	0.0013
2d1	0.0016
30p1	0.0017
58p1	0.0017
51p3	0.0018
63d3	0.0018
68d1	0.0018
21p2	0.0019
22p2	0.0019
41p3	0.0019
63d1	0.0019
47p2	0.002
65p3	0.002
68p2	0.002
63d2	0.0021
68d3	0.0021
10p2	0.0022
2d3	0.0022
59p1	0.0022
51d2	0.0024
1d1	0.0025
19d2	0.0026
30d1	0.0026
68p3	0.0027
28d3	0.0028
13d2	0.0029
30d3	0.0029
43d2	0.0029
1d2	0.003
56d2	0.003
58p3	0.003
11d3	0.0031
1d3	0.0031
29d3	0.0031
73p3	0.0031
75p2	0.0031
1p1	0.0032
49d1	0.0032
15p3	0.0033
33p1	0.0033
67d1	0.0033
18d3	0.0034
38d1	0.0034
8d1	0.0035
68d2	0.0036
40d2	0.0037
49p2	0.0038
59p3	0.0038
11p1	0.0039
1p3	0.0039
57p1	0.0039
43p1	0.004
41p1	0.0041
52p3	0.0042
18p2	0.0043
52d1	0.0043
13d3	0.0044
15d3	0.0044
11d2	0.0045
49d2	0.0046
52p2	0.0046
30d2	0.0047
44p2	0.0047
50p1	0.0047
18d2	0.0048
45d2	0.0048
14p2	0.0049
16p3	0.0049
19p3	0.0049
43d3	0.0049
33p2	0.005
21p3	0.0051
61d2	0.0051
30p2	0.0052
62p1	0.0053
15d1	0.0054
40d3	0.0054
45d1	0.0054
50p3	0.0054
62d3	0.0054
64p2	0.0054
31d1	0.0055
47p3	0.0055
51p2	0.0055
58d3	0.0055
8p2	0.0055
54d2	0.0056
69d3	0.0057
3d2	0.0058
75p3	0.0058
27d1	0.006
3d3	0.006
19d1	0.0063
3d1	0.0063
29d2	0.0064
31d2	0.0065
22d1	0.0068
51p1	0.0069
56p2	0.0071
58d1	0.0071
38d2	0.0073
50p2	0.0073
51d1	0.0073
19d3	0.0074
42p3	0.0074
43p3	0.0074
62p2	0.0075
18p3	0.0076
22d2	0.0076
22d3	0.0077
58d2	0.0078
41d2	0.0079
64p1	0.0081
56p1	0.0082
62d2	0.0083
8p1	0.0083
18p1	0.0084
67d2	0.0085
56d3	0.0087
15p2	0.0088
42p2	0.0089
58p2	0.0089
44p3	0.009
54d1	0.0091
19p2	0.0092
18d1	0.0094
1p2	0.0094
42p1	0.0095
74d2	0.0099
47p1	0.01
74d1	0.01
22p1	0.0101
31d3	0.0101
43p2	0.0101
8d3	0.0105
65p2	0.0108
40p3	0.0109
28d1	0.011
57p2	0.011
41d3	0.0112
68p1	0.0112
21p1	0.0114
38d3	0.0114
52d2	0.0115
56d1	0.0118
69d2	0.0118
14p3	0.012
52p1	0.012
27p2	0.0122
73p1	0.0122
51d3	0.0124
65p1	0.0124
2d2	0.0125
74d3	0.0125
28d2	0.0127
49p1	0.0128
11p3	0.013
57p3	0.013
61d1	0.0131
10p1	0.0133
27d3	0.0133
13p3	0.0137
59p2	0.0138
11d1	0.014
8p3	0.0141
14p1	0.0148
27p3	0.0155
22p3	0.016
2p3	0.0163
8d2	0.0164
62d1	0.0166
64p3	0.0166
15p1	0.017
2p2	0.0179
10p3	0.0191
16p1	0.0191
30p3	0.0191
45d3	0.0206
19p1	0.0212
40d1	0.0212
52d3	0.0222
67d3	0.0224
43d1	0.0232
2p1	0.0234
13p2	0.0242
27p1	0.0243
62p3	0.0244
41d1	0.0257
40p1	0.0262
11p2	0.0311
41p2	0.032
40p2	0.0325
13p1	0.0335
56p3	0.0376
69d1	0.0427

## Sheet: Herb_weight
RHIZO 2013e
SampleId
Sample Id	Weight g
10_Pot_arg	0.0196
10_Pot_rec	0.0222
10_Ver_bec	0.0064
11_Pot_arg	0.0133
11_Pot_rec_new	0.0236
12_Pot_arg	0.0211
12_Pot_rec	0.0155
12_Pot_tab	0.0076
12_Ver_bec	0.0418
29_Pot_tab	0.0058
7_Pot_arg	0.0186
7_Pot_tab	0.0176
7_Ver_bec	0.0107
8_Pot_arg	0.0258
8_Pot_reg	0.0126
8_Ver_bec	0.0168
9_Pot_arg	0.0395
9_Pot_rec	0.0379

## Sheet: Example
	Diameter	Length (root) or Number (flat)	Volume (root) or Surface area (flat)	Length (from volume)	Divergence (%)
E 1	2	80	251.327	80
E 2	1	10	7.85398	10
	2	60	188.496	60
	3	10	70.6858	10
Total	2	80	267.035	85	6.25
E 3	1	20	15.708	20
	2	40	125.664	40
	3	20	141.372	20
Total	2	80	282.743	90	12.5
E 4	1	40	31.4159	40
	3	40	282.743	40
Total	2	80	314.159	100	25
